# Supplementary material for: N,N-Diethyl­anilinium 5-(5-chloro-2,4-dinitro­phen­yl)-2,6-dioxo-1,2,3,6-tetra­hydro­pyrimidin-4-olate
Source: Acta Crystallogr Sect E Struct Rep Online. 2013 Feb 20;69(Pt 3):o398–9. doi: 10.1107/S1600536813004352 (PMC3588430; doi:10.1107/S1600536813004352)
Supplement: Supplementary file 1 [file e-69-0o398-sup1.cif]

##############################################################################
#                                                                            #
# This CIF contains the data in a paper accepted for publication in          #
# Acta Crystallographica Section E. It conforms to the requirements of       #
# Notes for Authors for Acta Crystallographica Section E, and has been       #
# peer reviewed under the auspices of the IUCr Commission on Journals.       #
#                                                                            #
# Full details of the Crystallographic Information File format               #
# are given in the paper "The Crystallographic Information File (CIF):       #
# a New Standard Archive File for Crystallography" by S. R. Hall, F. H.      #
# Allen and I. D. Brown [Acta Cryst. (1991), A47, 655-685].                  #
#                                                                            #
# The current version of the core CIF dictionary is obtainable from          #
# ftp://ftp.iucr.org/pub/cif_core.dic.                                       #
#                                                                            #
# Software is freely available for graphical display of the structure(s)     #
# in this CIF. For information consult the CIF software page                 #
# http://www.iucr.org/resources/cif/software.                                #
#                                                                            #
# This file may be used for bona fide research purposes within the           #
# scientific community so long as proper attribution is given to the journal # 
# article from which it was obtained.                                        #
#                                                                            #
##############################################################################
data_global
_audit_creation_method     SHELXL-97
_journal_data_validation_number     ?
_journal_date_recd_electronic     2013-01-31
_journal_date_accepted     2013-02-13
_journal_name_full     'Acta Crystallographica, Section E'
_journal_year     2013
_journal_volume     69
_journal_issue      3
_journal_page_first     o398
_journal_page_last     o399
_journal_paper_category     QO
_journal_paper_doi     10.1107/S1600536813004352
_journal_coeditor_code     LH5583
_publ_contact_author_name     'D Kalaivani'
_publ_contact_author_address
;
PG and Research Department of Chemistry
Seethalakshmi Ramaswami College,
Tiruchirappalli 620 002,
Tamil Nadu, India
;
_publ_contact_author_email     kalaivbalaj@yahoo.co.in
_publ_contact_author_phone        .91E-306
_publ_section_title
;
<i>N</i>,<i>N</i>-Diethylanilinium
5-(5-chloro-2,4-dinitrophenyl)-2,6-dioxo-1,2,3,6-tetrahydropyrimidin-4-olate
;
loop_
    _publ_author_name
    _publ_author_address
    'Babykala, R.'
;
      PG and Research Department of Chemistry
      Seethalakshmi Ramaswami College,
      Tiruchirappalli 620 002, Tamil Nadu, India
;
    'Kalaivani, D.'
;
     PG and Research Department of Chemistry
     Seethalakshmi Ramaswami College,
     Tiruchirappalli 620 002, Tamil Nadu, India
;
data_I
_audit_creation_method     SHELXL-97
_chemical_name_systematic
;
<i>N</i>,<i>N</i>-Diethylanilinium
5-(5-chloro-2,4-dinitrophenyl)-2,6-dioxo-1,2,3,6-tetrahydropyrimidin-4-olate
;
_chemical_name_common     ?
_chemical_formula_moiety     'C10 H16 N +, C10 H4 Cl N4 O7 -'
_chemical_formula_sum     'C20 H20 Cl N5 O7'
_chemical_formula_iupac     'C10 H16 N +, C10 H4 Cl N4 O7 -'
_chemical_formula_weight     477.86
_chemical_melting_point     ?
_symmetry_cell_setting     triclinic
_symmetry_space_group_name_H-M     'P -1'
_symmetry_space_group_name_Hall     '-P 1'
loop_
    _symmetry_equiv_pos_as_xyz
    'x, y, z'
    '-x, -y, -z'
_cell_length_a     9.8040(2)
_cell_length_b     10.2870(2)
_cell_length_c     11.8260(2)
_cell_angle_alpha     74.7270(10)
_cell_angle_beta     82.7610(10)
_cell_angle_gamma     71.8170(10)
_cell_volume     1091.87(4)
_cell_formula_units_Z     2
_cell_measurement_reflns_used     7243
_cell_measurement_theta_min     2.189
_cell_measurement_theta_max     27.192
_cell_measurement_temperature     293(2)
_exptl_crystal_description     block
_exptl_crystal_colour     red
_exptl_crystal_size_max     0.30
_exptl_crystal_size_mid     0.30
_exptl_crystal_size_min     0.20
_exptl_crystal_density_diffrn     1.453
_exptl_crystal_density_meas     ?
_exptl_crystal_density_method     'not measured'
_exptl_crystal_F_000     496
_exptl_absorpt_coefficient_mu     0.228
_exptl_absorpt_correction_type     multi-scan
_exptl_absorpt_process_details     '(SADABS; Bruker, 2004)'
_exptl_absorpt_correction_T_min     0.9134
_exptl_absorpt_correction_T_max     0.9845
_exptl_special_details
;
;
_diffrn_ambient_temperature     293(2)
_diffrn_radiation_type     MoK\a
_diffrn_radiation_wavelength     0.71073
_diffrn_radiation_source     'fine-focus sealed tube'
_diffrn_radiation_monochromator     graphite
_diffrn_measurement_device_type     'Bruker Kappa APEXII CCD'
_diffrn_measurement_method     '\w and \f scans'
_diffrn_detector_area_resol_mean     ?
_diffrn_reflns_number     18678
_diffrn_reflns_av_R_equivalents     0.0265
_diffrn_reflns_av_sigmaI/netI     0.0195
_diffrn_reflns_theta_min     2.15
_diffrn_reflns_theta_max     25.00
_diffrn_reflns_theta_full     25.00
_diffrn_measured_fraction_theta_max     1.000
_diffrn_measured_fraction_theta_full     1.000
_diffrn_reflns_limit_h_min     -11
_diffrn_reflns_limit_h_max     11
_diffrn_reflns_limit_k_min     -12
_diffrn_reflns_limit_k_max     12
_diffrn_reflns_limit_l_min     -14
_diffrn_reflns_limit_l_max     14
_diffrn_standards_number     ?
_diffrn_standards_interval_count     ?
_diffrn_standards_interval_time     ?
_diffrn_standards_decay_%     ?
_refine_special_details
;
Refinement of <i>F</i>^2^ against ALL reflections. The weighted <i>R</i>-factor
<i>wR</i> and goodness of fit <i>S</i> are based on <i>F</i>^2^, conventional
<i>R</i>-factors <i>R</i> are based on <i>F</i>, with <i>F</i> set to zero for
negative <i>F</i>^2^. The threshold expression of <i>F</i>^2^ >
\s(<i>F</i>^2^) is used only for calculating <i>R</i>-factors(gt) <i>etc</i>.
and is not relevant to the choice of reflections for refinement.
<i>R</i>-factors based on <i>F</i>^2^ are statistically about twice as large
as those based on <i>F</i>, and <i>R</i>- factors based on ALL data will be
even larger.
;
_reflns_number_total     3836
_reflns_number_gt     3123
_reflns_threshold_expression     I>2\s(I)
_refine_ls_structure_factor_coef     Fsqd
_refine_ls_matrix_type     full
_refine_ls_R_factor_all     0.0528
_refine_ls_R_factor_gt     0.0418
_refine_ls_wR_factor_gt     0.1073
_refine_ls_wR_factor_ref     0.1171
_refine_ls_goodness_of_fit_ref     1.042
_refine_ls_restrained_S_all     1.042
_refine_ls_number_reflns     3836
_refine_ls_number_parameters     312
_refine_ls_number_restraints     0
_refine_ls_hydrogen_treatment     mixed
_refine_ls_weighting_scheme     calc
_refine_ls_weighting_details
         'calc w=1/[\s^2^(Fo^2^)+(0.0503P)^2^+0.5116P] where P=(Fo^2^+2Fc^2^)/3'
_atom_sites_solution_hydrogens     geom
_atom_sites_solution_primary     direct
_atom_sites_solution_secondary     difmap
_refine_ls_shift/su_max     0.000
_refine_ls_shift/su_mean     0.000
_refine_diff_density_max     0.397
_refine_diff_density_min     -0.254
_refine_ls_extinction_method     none
_refine_ls_extinction_coef     ?
loop_
    _atom_type_symbol
    _atom_type_description
    _atom_type_scat_dispersion_real
    _atom_type_scat_dispersion_imag
    _atom_type_scat_source
    'C' 'C' 0.0033 0.0016
                         'International Tables Vol C Tables 4.2.6.8 and 6.1.1.4'
    'H' 'H' 0.0000 0.0000
                         'International Tables Vol C Tables 4.2.6.8 and 6.1.1.4'
    'N' 'N' 0.0061 0.0033
                         'International Tables Vol C Tables 4.2.6.8 and 6.1.1.4'
    'O' 'O' 0.0106 0.0060
                         'International Tables Vol C Tables 4.2.6.8 and 6.1.1.4'
    'Cl' 'Cl' 0.1484 0.1585
                         'International Tables Vol C Tables 4.2.6.8 and 6.1.1.4'
_computing_data_collection     'APEX2 (Bruker, 2004)'
_computing_cell_refinement     'SAINT (Bruker, 2004)'
_computing_data_reduction     'SAINT (Bruker, 2004)'
_computing_structure_solution     'SIR92 (Altomare <i>et al.</i>, 1993)'
_computing_structure_refinement     'SHELXL97 (Sheldrick, 2008)'
_computing_molecular_graphics
 'ORTEP-3 for Windows (Farrugia, 2012) and Mercury (Macrae <i>et al.</i>, 2008)'
_computing_publication_material     'SHELXL97 (Sheldrick, 2008)'
loop_
    _atom_site_type_symbol
    _atom_site_label
    _atom_site_fract_x
    _atom_site_fract_y
    _atom_site_fract_z
    _atom_site_U_iso_or_equiv
    _atom_site_adp_type
    _atom_site_calc_flag
    _atom_site_refinement_flags
    _atom_site_occupancy
    _atom_site_symmetry_multiplicity
    _atom_site_disorder_assembly
    _atom_site_disorder_group
    C C1 0.0071(2) 0.0230(2) -0.27529(19) 0.0475(5) Uani d . 1 1 . .
    C C2 -0.0626(2) 0.1317(2) -0.36552(17) 0.0474(5) Uani d . 1 1 . .
    C C3 -0.0487(2) 0.2634(2) -0.38156(17) 0.0477(5) Uani d . 1 1 . .
    H H3 -0.0941 0.3359 -0.4425 0.057 Uiso calc R 1 1 . .
    C C4 0.0321(2) 0.2889(2) -0.30787(17) 0.0415(4) Uani d . 1 1 . .
    C C5 0.10006(18) 0.18534(19) -0.21224(16) 0.0374(4) Uani d . 1 1 . .
    C C6 0.0869(2) 0.0517(2) -0.20168(18) 0.0436(5) Uani d . 1 1 . .
    H H6 0.1341 -0.0218 -0.1421 0.052 Uiso calc R 1 1 . .
    C C7 0.16905(19) 0.21325(18) -0.12259(16) 0.0377(4) Uani d . 1 1 . .
    C C8 0.09802(19) 0.33217(19) -0.07694(17) 0.0402(4) Uani d . 1 1 . .
    C C9 0.2870(2) 0.2669(2) 0.05867(18) 0.0449(5) Uani d . 1 1 . .
    N N4 0.35173(17) 0.15462(17) 0.01261(15) 0.0415(4) Uani d . 1 1 . .
    C C11 0.3494(3) 0.6406(4) -0.1188(2) 0.0874(9) Uani d . 1 1 . .
    H H11A 0.3532 0.5436 -0.1072 0.131 Uiso calc R 1 1 . .
    H H11B 0.2542 0.6937 -0.0985 0.131 Uiso calc R 1 1 . .
    H H11C 0.4167 0.6476 -0.0699 0.131 Uiso calc R 1 1 . .
    C C12 0.3870(3) 0.6980(3) -0.2442(2) 0.0762(8) Uani d . 1 1 . .
    H H12A 0.3780 0.7973 -0.2564 0.091 Uiso calc R 1 1 . .
    H H12B 0.3196 0.6896 -0.2933 0.091 Uiso calc R 1 1 . .
    C C13 0.5808(3) 0.6803(3) -0.4067(2) 0.0747(7) Uani d . 1 1 . .
    H H13A 0.6680 0.6141 -0.4293 0.090 Uiso calc R 1 1 . .
    H H13B 0.5059 0.6876 -0.4564 0.090 Uiso calc R 1 1 . .
    C C14 0.6049(6) 0.8165(4) -0.4284(4) 0.1406(17) Uani d . 1 1 . .
    H H14A 0.5165 0.8850 -0.4140 0.211 Uiso calc R 1 1 . .
    H H14B 0.6384 0.8432 -0.5085 0.211 Uiso calc R 1 1 . .
    H H14C 0.6756 0.8117 -0.3770 0.211 Uiso calc R 1 1 . .
    C C15 0.5662(2) 0.4699(3) -0.25663(18) 0.0520(5) Uani d . 1 1 . .
    C C16 0.6740(2) 0.3853(3) -0.1841(2) 0.0589(6) Uani d . 1 1 . .
    H H16 0.7297 0.4241 -0.1523 0.071 Uiso calc R 1 1 . .
    C C17 0.6985(3) 0.2419(3) -0.1592(2) 0.0736(7) Uani d . 1 1 . .
    H H17 0.7704 0.1825 -0.1093 0.088 Uiso calc R 1 1 . .
    C C18 0.6163(4) 0.1865(3) -0.2085(3) 0.0808(8) Uani d . 1 1 . .
    H H18 0.6332 0.0894 -0.1922 0.097 Uiso calc R 1 1 . .
    C C19 0.5097(4) 0.2736(4) -0.2812(3) 0.0837(9) Uani d . 1 1 . .
    H H19 0.4546 0.2352 -0.3138 0.100 Uiso calc R 1 1 . .
    C C20 0.4836(3) 0.4154(3) -0.3062(2) 0.0694(7) Uani d . 1 1 . .
    H H20 0.4113 0.4745 -0.3559 0.083 Uiso calc R 1 1 . .
    N N1 0.0461(2) 0.43164(19) -0.33939(16) 0.0544(5) Uani d . 1 1 . .
    N N2 -0.1569(2) 0.1174(3) -0.44496(18) 0.0654(6) Uani d . 1 1 . .
    N N3 0.16215(17) 0.35220(18) 0.01183(15) 0.0448(4) Uani d . 1 1 . .
    C C10 0.29895(19) 0.11832(18) -0.07495(16) 0.0371(4) Uani d . 1 1 . .
    N N5 0.5380(2) 0.6221(2) -0.28078(16) 0.0585(5) Uani d . 1 1 . .
    O O1 0.16331(19) 0.44533(19) -0.33559(18) 0.0795(6) Uani d . 1 1 . .
    O O2 -0.05941(19) 0.52979(17) -0.37394(16) 0.0724(5) Uani d . 1 1 . .
    O O3 -0.2340(2) 0.2254(3) -0.50262(19) 0.1009(7) Uani d . 1 1 . .
    O O4 -0.1558(3) 0.0024(3) -0.4513(2) 0.1051(8) Uani d . 1 1 . .
    O O5 0.37052(14) 0.00914(13) -0.10491(13) 0.0484(4) Uani d . 1 1 . .
    O O6 0.33802(18) 0.28916(18) 0.13834(16) 0.0726(5) Uani d . 1 1 . .
    O O7 -0.01956(14) 0.41850(15) -0.10903(13) 0.0552(4) Uani d . 1 1 . .
    Cl Cl1 -0.00919(8) -0.14432(7) -0.24327(7) 0.0795(2) Uani d . 1 1 . .
    H H4A 0.429(3) 0.103(2) 0.0413(19) 0.050(6) Uiso d . 1 1 . .
    H H3A 0.120(2) 0.420(2) 0.0409(19) 0.047(6) Uiso d . 1 1 . .
    H H5A 0.590(3) 0.644(3) -0.238(2) 0.072(8) Uiso d . 1 1 . .
loop_
    _atom_site_aniso_label
    _atom_site_aniso_U_11
    _atom_site_aniso_U_22
    _atom_site_aniso_U_33
    _atom_site_aniso_U_12
    _atom_site_aniso_U_13
    _atom_site_aniso_U_23
    C1 0.0400(10) 0.0530(12) 0.0561(12) -0.0093(9) -0.0074(9) -0.0267(10)
    C2 0.0352(10) 0.0704(14) 0.0425(11) -0.0100(9) -0.0085(8) -0.0266(10)
    C3 0.0382(10) 0.0651(13) 0.0339(10) -0.0044(9) -0.0105(8) -0.0107(9)
    C4 0.0354(9) 0.0466(11) 0.0399(10) -0.0052(8) -0.0075(8) -0.0114(8)
    C5 0.0287(9) 0.0419(10) 0.0396(10) 0.0003(7) -0.0082(7) -0.0157(8)
    C6 0.0381(10) 0.0426(11) 0.0487(11) -0.0008(8) -0.0153(8) -0.0153(9)
    C7 0.0334(9) 0.0368(9) 0.0419(10) -0.0009(7) -0.0133(8) -0.0138(8)
    C8 0.0341(9) 0.0396(10) 0.0461(11) -0.0008(8) -0.0134(8) -0.0150(8)
    C9 0.0386(10) 0.0433(11) 0.0538(12) 0.0008(8) -0.0175(9) -0.0212(9)
    N4 0.0323(8) 0.0398(9) 0.0508(10) 0.0047(7) -0.0198(7) -0.0178(7)
    C11 0.0686(17) 0.111(2) 0.0614(17) 0.0041(16) -0.0067(13) -0.0204(16)
    C12 0.0681(16) 0.0864(19) 0.0613(16) 0.0003(14) -0.0242(13) -0.0135(14)
    C13 0.0782(18) 0.098(2) 0.0536(14) -0.0369(16) -0.0194(13) -0.0061(13)
    C14 0.221(5) 0.109(3) 0.104(3) -0.084(3) -0.027(3) 0.008(2)
    C15 0.0459(11) 0.0741(15) 0.0426(11) -0.0209(11) -0.0023(9) -0.0205(10)
    C16 0.0425(11) 0.0852(17) 0.0492(13) -0.0135(11) -0.0030(10) -0.0218(12)
    C17 0.0590(15) 0.0819(19) 0.0656(16) -0.0052(14) 0.0084(12) -0.0170(14)
    C18 0.090(2) 0.0781(19) 0.0766(19) -0.0345(17) 0.0293(17) -0.0260(16)
    C19 0.096(2) 0.104(2) 0.0735(19) -0.059(2) 0.0094(17) -0.0305(17)
    C20 0.0633(15) 0.101(2) 0.0587(15) -0.0389(14) -0.0094(12) -0.0222(14)
    N1 0.0529(11) 0.0553(11) 0.0509(11) -0.0123(9) -0.0147(9) -0.0040(8)
    N2 0.0491(11) 0.1064(18) 0.0543(12) -0.0243(12) -0.0102(9) -0.0363(12)
    N3 0.0387(9) 0.0413(9) 0.0558(10) 0.0053(7) -0.0188(8) -0.0267(8)
    C10 0.0336(9) 0.0348(9) 0.0431(10) -0.0032(8) -0.0125(8) -0.0127(8)
    N5 0.0554(11) 0.0807(14) 0.0446(10) -0.0206(10) -0.0213(9) -0.0142(10)
    O1 0.0631(11) 0.0739(12) 0.1013(14) -0.0317(9) -0.0211(10) 0.0015(10)
    O2 0.0740(11) 0.0520(9) 0.0756(12) -0.0005(8) -0.0290(9) 0.0018(8)
    O3 0.0875(14) 0.1337(19) 0.0848(14) -0.0213(13) -0.0548(12) -0.0209(13)
    O4 0.1107(17) 0.1282(19) 0.1117(18) -0.0526(15) -0.0386(14) -0.0513(15)
    O5 0.0393(7) 0.0416(7) 0.0634(9) 0.0081(6) -0.0221(6) -0.0258(7)
    O6 0.0622(10) 0.0751(11) 0.0873(12) 0.0129(8) -0.0443(9) -0.0515(10)
    O7 0.0417(8) 0.0527(8) 0.0684(10) 0.0147(6) -0.0284(7) -0.0320(7)
    Cl1 0.0822(5) 0.0605(4) 0.1107(6) -0.0254(3) -0.0314(4) -0.0274(4)
_geom_special_details
;
All e.s.d.'s (except the e.s.d. in the dihedral angle between two l.s. planes)
are estimated using the full covariance matrix. The cell e.s.d.'s are taken
into account individually in the estimation of e.s.d.'s in distances, angles
and torsion angles; correlations between e.s.d.'s in cell parameters are only
used when they are defined by crystal symmetry. An approximate (isotropic)
treatment of cell e.s.d.'s is used for estimating e.s.d.'s involving l.s.
planes.
;
loop_
    _geom_bond_atom_site_label_1
    _geom_bond_atom_site_label_2
    _geom_bond_site_symmetry_2
    _geom_bond_distance
    _geom_bond_publ_flag
    C1 C6 . 1.381(3) ?
    C1 C2 . 1.391(3) ?
    C1 Cl1 . 1.716(2) ?
    C2 C3 . 1.365(3) ?
    C2 N2 . 1.462(3) ?
    C3 C4 . 1.371(3) ?
    C3 H3 . 0.9300 ?
    C4 C5 . 1.404(3) ?
    C4 N1 . 1.463(3) ?
    C5 C6 . 1.392(3) ?
    C5 C7 . 1.458(2) ?
    C6 H6 . 0.9300 ?
    C7 C8 . 1.412(2) ?
    C7 C10 . 1.417(2) ?
    C8 O7 . 1.247(2) ?
    C8 N3 . 1.379(2) ?
    C9 O6 . 1.222(2) ?
    C9 N3 . 1.348(2) ?
    C9 N4 . 1.350(2) ?
    N4 C10 . 1.392(2) ?
    N4 H4A . 0.83(2) ?
    C11 C12 . 1.490(4) ?
    C11 H11A . 0.9600 ?
    C11 H11B . 0.9600 ?
    C11 H11C . 0.9600 ?
    C12 N5 . 1.511(3) ?
    C12 H12A . 0.9700 ?
    C12 H12B . 0.9700 ?
    C13 C14 . 1.444(4) ?
    C13 N5 . 1.511(3) ?
    C13 H13A . 0.9700 ?
    C13 H13B . 0.9700 ?
    C14 H14A . 0.9600 ?
    C14 H14B . 0.9600 ?
    C14 H14C . 0.9600 ?
    C15 C16 . 1.368(3) ?
    C15 C20 . 1.376(3) ?
    C15 N5 . 1.457(3) ?
    C16 C17 . 1.375(4) ?
    C16 H16 . 0.9300 ?
    C17 C18 . 1.376(4) ?
    C17 H17 . 0.9300 ?
    C18 C19 . 1.367(4) ?
    C18 H18 . 0.9300 ?
    C19 C20 . 1.356(4) ?
    C19 H19 . 0.9300 ?
    C20 H20 . 0.9300 ?
    N1 O1 . 1.208(2) ?
    N1 O2 . 1.222(2) ?
    N2 O4 . 1.201(3) ?
    N2 O3 . 1.215(3) ?
    N3 H3A . 0.83(2) ?
    C10 O5 . 1.239(2) ?
    N5 H5A . 0.87(3) ?
loop_
    _geom_angle_atom_site_label_1
    _geom_angle_atom_site_label_2
    _geom_angle_atom_site_label_3
    _geom_angle_site_symmetry_1
    _geom_angle_site_symmetry_3
    _geom_angle
    _geom_angle_publ_flag
    C6 C1 C2 . . 118.98(19) ?
    C6 C1 Cl1 . . 117.21(16) ?
    C2 C1 Cl1 . . 123.67(16) ?
    C3 C2 C1 . . 119.82(17) ?
    C3 C2 N2 . . 115.7(2) ?
    C1 C2 N2 . . 124.4(2) ?
    C2 C3 C4 . . 120.06(18) ?
    C2 C3 H3 . . 120.0 ?
    C4 C3 H3 . . 120.0 ?
    C3 C4 C5 . . 122.90(19) ?
    C3 C4 N1 . . 114.53(17) ?
    C5 C4 N1 . . 122.53(17) ?
    C6 C5 C4 . . 114.94(17) ?
    C6 C5 C7 . . 120.57(16) ?
    C4 C5 C7 . . 124.27(17) ?
    C1 C6 C5 . . 123.20(18) ?
    C1 C6 H6 . . 118.4 ?
    C5 C6 H6 . . 118.4 ?
    C8 C7 C10 . . 119.95(16) ?
    C8 C7 C5 . . 118.54(15) ?
    C10 C7 C5 . . 121.33(15) ?
    O7 C8 N3 . . 117.64(16) ?
    O7 C8 C7 . . 125.00(16) ?
    N3 C8 C7 . . 117.34(15) ?
    O6 C9 N3 . . 122.27(17) ?
    O6 C9 N4 . . 121.96(17) ?
    N3 C9 N4 . . 115.77(17) ?
    C9 N4 C10 . . 125.86(15) ?
    C9 N4 H4A . . 115.2(15) ?
    C10 N4 H4A . . 118.9(15) ?
    C12 C11 H11A . . 109.5 ?
    C12 C11 H11B . . 109.5 ?
    H11A C11 H11B . . 109.5 ?
    C12 C11 H11C . . 109.5 ?
    H11A C11 H11C . . 109.5 ?
    H11B C11 H11C . . 109.5 ?
    C11 C12 N5 . . 112.2(2) ?
    C11 C12 H12A . . 109.2 ?
    N5 C12 H12A . . 109.2 ?
    C11 C12 H12B . . 109.2 ?
    N5 C12 H12B . . 109.2 ?
    H12A C12 H12B . . 107.9 ?
    C14 C13 N5 . . 114.3(3) ?
    C14 C13 H13A . . 108.7 ?
    N5 C13 H13A . . 108.7 ?
    C14 C13 H13B . . 108.7 ?
    N5 C13 H13B . . 108.7 ?
    H13A C13 H13B . . 107.6 ?
    C13 C14 H14A . . 109.5 ?
    C13 C14 H14B . . 109.5 ?
    H14A C14 H14B . . 109.5 ?
    C13 C14 H14C . . 109.5 ?
    H14A C14 H14C . . 109.5 ?
    H14B C14 H14C . . 109.5 ?
    C16 C15 C20 . . 121.9(2) ?
    C16 C15 N5 . . 118.7(2) ?
    C20 C15 N5 . . 119.4(2) ?
    C15 C16 C17 . . 118.7(2) ?
    C15 C16 H16 . . 120.7 ?
    C17 C16 H16 . . 120.7 ?
    C16 C17 C18 . . 119.8(3) ?
    C16 C17 H17 . . 120.1 ?
    C18 C17 H17 . . 120.1 ?
    C19 C18 C17 . . 120.2(3) ?
    C19 C18 H18 . . 119.9 ?
    C17 C18 H18 . . 119.9 ?
    C20 C19 C18 . . 120.8(3) ?
    C20 C19 H19 . . 119.6 ?
    C18 C19 H19 . . 119.6 ?
    C19 C20 C15 . . 118.6(3) ?
    C19 C20 H20 . . 120.7 ?
    C15 C20 H20 . . 120.7 ?
    O1 N1 O2 . . 123.6(2) ?
    O1 N1 C4 . . 118.06(18) ?
    O2 N1 C4 . . 118.25(18) ?
    O4 N2 O3 . . 122.8(2) ?
    O4 N2 C2 . . 120.0(2) ?
    O3 N2 C2 . . 117.2(2) ?
    C9 N3 C8 . . 125.13(16) ?
    C9 N3 H3A . . 116.8(15) ?
    C8 N3 H3A . . 118.1(15) ?
    O5 C10 N4 . . 117.47(15) ?
    O5 C10 C7 . . 126.66(16) ?
    N4 C10 C7 . . 115.85(15) ?
    C15 N5 C13 . . 110.66(19) ?
    C15 N5 C12 . . 113.4(2) ?
    C13 N5 C12 . . 113.49(19) ?
    C15 N5 H5A . . 110.8(17) ?
    C13 N5 H5A . . 105.5(17) ?
    C12 N5 H5A . . 102.4(17) ?
loop_
    _geom_torsion_atom_site_label_1
    _geom_torsion_atom_site_label_2
    _geom_torsion_atom_site_label_3
    _geom_torsion_atom_site_label_4
    _geom_torsion_site_symmetry_1
    _geom_torsion_site_symmetry_2
    _geom_torsion_site_symmetry_3
    _geom_torsion_site_symmetry_4
    _geom_torsion
    _geom_torsion_publ_flag
    C6 C1 C2 C3 . . . . 1.4(3) ?
    Cl1 C1 C2 C3 . . . . 177.04(16) ?
    C6 C1 C2 N2 . . . . -176.22(18) ?
    Cl1 C1 C2 N2 . . . . -0.6(3) ?
    C1 C2 C3 C4 . . . . -0.9(3) ?
    N2 C2 C3 C4 . . . . 176.96(17) ?
    C2 C3 C4 C5 . . . . -1.9(3) ?
    C2 C3 C4 N1 . . . . 176.06(18) ?
    C3 C4 C5 C6 . . . . 3.8(3) ?
    N1 C4 C5 C6 . . . . -173.95(17) ?
    C3 C4 C5 C7 . . . . -170.75(18) ?
    N1 C4 C5 C7 . . . . 11.5(3) ?
    C2 C1 C6 C5 . . . . 0.8(3) ?
    Cl1 C1 C6 C5 . . . . -175.12(16) ?
    C4 C5 C6 C1 . . . . -3.2(3) ?
    C7 C5 C6 C1 . . . . 171.53(18) ?
    C6 C5 C7 C8 . . . . -130.8(2) ?
    C4 C5 C7 C8 . . . . 43.4(3) ?
    C6 C5 C7 C10 . . . . 44.3(3) ?
    C4 C5 C7 C10 . . . . -141.4(2) ?
    C10 C7 C8 O7 . . . . -176.7(2) ?
    C5 C7 C8 O7 . . . . -1.5(3) ?
    C10 C7 C8 N3 . . . . 1.6(3) ?
    C5 C7 C8 N3 . . . . 176.84(18) ?
    O6 C9 N4 C10 . . . . 177.5(2) ?
    N3 C9 N4 C10 . . . . -2.0(3) ?
    C20 C15 C16 C17 . . . . -0.9(3) ?
    N5 C15 C16 C17 . . . . 178.5(2) ?
    C15 C16 C17 C18 . . . . 0.9(4) ?
    C16 C17 C18 C19 . . . . -0.5(4) ?
    C17 C18 C19 C20 . . . . 0.2(4) ?
    C18 C19 C20 C15 . . . . -0.2(4) ?
    C16 C15 C20 C19 . . . . 0.6(4) ?
    N5 C15 C20 C19 . . . . -178.9(2) ?
    C3 C4 N1 O1 . . . . -136.1(2) ?
    C5 C4 N1 O1 . . . . 41.9(3) ?
    C3 C4 N1 O2 . . . . 40.2(3) ?
    C5 C4 N1 O2 . . . . -141.9(2) ?
    C3 C2 N2 O4 . . . . 166.9(2) ?
    C1 C2 N2 O4 . . . . -15.4(3) ?
    C3 C2 N2 O3 . . . . -13.0(3) ?
    C1 C2 N2 O3 . . . . 164.7(2) ?
    O6 C9 N3 C8 . . . . -179.2(2) ?
    N4 C9 N3 C8 . . . . 0.4(3) ?
    O7 C8 N3 C9 . . . . 178.2(2) ?
    C7 C8 N3 C9 . . . . -0.2(3) ?
    C9 N4 C10 O5 . . . . -178.0(2) ?
    C9 N4 C10 C7 . . . . 3.3(3) ?
    C8 C7 C10 O5 . . . . 178.5(2) ?
    C5 C7 C10 O5 . . . . 3.4(3) ?
    C8 C7 C10 N4 . . . . -3.0(3) ?
    C5 C7 C10 N4 . . . . -178.07(17) ?
    C16 C15 N5 C13 . . . . 110.6(2) ?
    C20 C15 N5 C13 . . . . -69.9(3) ?
    C16 C15 N5 C12 . . . . -120.5(2) ?
    C20 C15 N5 C12 . . . . 59.0(3) ?
    C14 C13 N5 C15 . . . . -159.4(3) ?
    C14 C13 N5 C12 . . . . 71.8(4) ?
    C11 C12 N5 C15 . . . . 54.0(3) ?
    C11 C12 N5 C13 . . . . -178.6(2) ?
loop_
    _geom_hbond_atom_site_label_D
    _geom_hbond_atom_site_label_H
    _geom_hbond_atom_site_label_A
    _geom_hbond_site_symmetry_A
    _geom_hbond_distance_DH
    _geom_hbond_distance_HA
    _geom_hbond_distance_DA
    _geom_hbond_angle_DHA
    N4 H4A O5 2_655 0.83(2) 2.06(2) 2.892(2) 175(2)
    N3 H3A O7 2_565 0.83(2) 1.96(2) 2.794(2) 180(3)
    N5 H5A O6 2_665 0.87(3) 1.82(3) 2.677(2) 168(3)
_iucr_refine_instructions_details
;
TITL KALAIVANI1DEAN in P-1
CELL  0.71073   9.8040  10.2870  11.8260   74.727   82.761   71.817
ZERR     2.00   0.0002   0.0002   0.0002    0.001    0.001    0.001
LATT   1
SFAC  C    H    N    O    CL
UNIT  40   40   10   14   2
MERG   2
OMIT    -3.00  50.00
EQIV $1  -x+1, -y, -z
EQIV $2   -x, -y+1, -z
EQIV $3    -x+1, -y+1, -z
HTAB N4 O5_$1
HTAB N3 O7_$2
HTAB N5 O6_$3
FMAP   2
PLAN   25
SIZE     0.20   0.30   0.30
ACTA
BOND   $H
CONF
L.S.   4
WGHT    0.050300    0.511600
FVAR       0.87924
C1    1    0.007137    0.023040   -0.275287    11.00000    0.03996    0.05297 =
         0.05612   -0.02672   -0.00740   -0.00929
C2    1   -0.062577    0.131699   -0.365519    11.00000    0.03516    0.07044 =
         0.04246   -0.02662   -0.00848   -0.01000
C3    1   -0.048718    0.263412   -0.381559    11.00000    0.03817    0.06513 =
         0.03391   -0.01067   -0.01050   -0.00439
AFIX  43
H3    2   -0.094132    0.335936   -0.442528    11.00000   -1.20000
AFIX   0
C4    1    0.032088    0.288878   -0.307872    11.00000    0.03545    0.04660 =
         0.03993   -0.01141   -0.00755   -0.00519
C5    1    0.100062    0.185338   -0.212240    11.00000    0.02867    0.04187 =
         0.03963   -0.01567   -0.00819    0.00026
C6    1    0.086875    0.051721   -0.201678    11.00000    0.03812    0.04261 =
         0.04865   -0.01526   -0.01528   -0.00080
AFIX  43
H6    2    0.134068   -0.021804   -0.142149    11.00000   -1.20000
AFIX   0
C7    1    0.169053    0.213250   -0.122592    11.00000    0.03344    0.03680 =
         0.04189   -0.01381   -0.01331   -0.00086
C8    1    0.098020    0.332172   -0.076939    11.00000    0.03407    0.03960 =
         0.04606   -0.01504   -0.01344   -0.00082
C9    1    0.286961    0.266938    0.058668    11.00000    0.03856    0.04331 =
         0.05376   -0.02118   -0.01754    0.00080
N4    3    0.351728    0.154623    0.012609    11.00000    0.03233    0.03976 =
         0.05077   -0.01777   -0.01980    0.00467
C11   1    0.349406    0.640612   -0.118786    11.00000    0.06865    0.11143 =
         0.06135   -0.02039   -0.00674    0.00408
AFIX 137
H11A  2    0.353165    0.543633   -0.107169    11.00000   -1.50000
H11B  2    0.254161    0.693660   -0.098530    11.00000   -1.50000
H11C  2    0.416658    0.647551   -0.069877    11.00000   -1.50000
AFIX   0
C12   1    0.387030    0.698044   -0.244207    11.00000    0.06808    0.08641 =
         0.06132   -0.01351   -0.02420    0.00030
AFIX  23
H12A  2    0.378030    0.797323   -0.256431    11.00000   -1.20000
H12B  2    0.319608    0.689624   -0.293329    11.00000   -1.20000
AFIX   0
C13   1    0.580814    0.680267   -0.406745    11.00000    0.07823    0.09767 =
         0.05362   -0.00610   -0.01944   -0.03690
AFIX  23
H13A  2    0.668035    0.614051   -0.429280    11.00000   -1.20000
H13B  2    0.505936    0.687552   -0.456427    11.00000   -1.20000
AFIX   0
C14   1    0.604851    0.816458   -0.428381    11.00000    0.22109    0.10874 =
         0.10364    0.00777   -0.02718   -0.08438
AFIX 137
H14A  2    0.516499    0.885042   -0.414014    11.00000   -1.50000
H14B  2    0.638415    0.843172   -0.508468    11.00000   -1.50000
H14C  2    0.675618    0.811687   -0.377041    11.00000   -1.50000
AFIX   0
C15   1    0.566234    0.469920   -0.256631    11.00000    0.04586    0.07409 =
         0.04258   -0.02051   -0.00235   -0.02091
C16   1    0.674019    0.385337   -0.184115    11.00000    0.04247    0.08518 =
         0.04916   -0.02180   -0.00301   -0.01347
AFIX  43
H16   2    0.729655    0.424102   -0.152279    11.00000   -1.20000
AFIX   0
C17   1    0.698486    0.241907   -0.159222    11.00000    0.05901    0.08188 =
         0.06559   -0.01695    0.00845   -0.00524
AFIX  43
H17   2    0.770366    0.182509   -0.109274    11.00000   -1.20000
AFIX   0
C18   1    0.616256    0.186496   -0.208462    11.00000    0.09017    0.07815 =
         0.07661   -0.02603    0.02931   -0.03449
AFIX  43
H18   2    0.633204    0.089435   -0.192219    11.00000   -1.20000
AFIX   0
C19   1    0.509745    0.273606   -0.281170    11.00000    0.09648    0.10416 =
         0.07353   -0.03052    0.00937   -0.05887
AFIX  43
H19   2    0.454556    0.235166   -0.313823    11.00000   -1.20000
AFIX   0
C20   1    0.483613    0.415353   -0.306239    11.00000    0.06333    0.10063 =
         0.05872   -0.02218   -0.00942   -0.03891
AFIX  43
H20   2    0.411344    0.474461   -0.355932    11.00000   -1.20000
AFIX   0
N1    3    0.046128    0.431637   -0.339388    11.00000    0.05286    0.05526 =
         0.05091   -0.00398   -0.01469   -0.01226
N2    3   -0.156922    0.117422   -0.444963    11.00000    0.04907    0.10643 =
         0.05425   -0.03632   -0.01023   -0.02435
N3    3    0.162154    0.352198    0.011835    11.00000    0.03867    0.04127 =
         0.05585   -0.02667   -0.01884    0.00528
C10   1    0.298951    0.118317   -0.074950    11.00000    0.03359    0.03477 =
         0.04305   -0.01275   -0.01249   -0.00322
N5    3    0.538008    0.622116   -0.280783    11.00000    0.05539    0.08074 =
         0.04456   -0.01421   -0.02126   -0.02057
O1    4    0.163309    0.445329   -0.335594    11.00000    0.06310    0.07386 =
         0.10129    0.00153   -0.02113   -0.03167
O2    4   -0.059409    0.529790   -0.373939    11.00000    0.07398    0.05197 =
         0.07562    0.00179   -0.02897   -0.00051
O3    4   -0.233964    0.225378   -0.502622    11.00000    0.08746    0.13371 =
         0.08480   -0.02089   -0.05479   -0.02134
O4    4   -0.155819    0.002446   -0.451265    11.00000    0.11070    0.12821 =
         0.11167   -0.05126   -0.03858   -0.05264
O5    4    0.370517    0.009137   -0.104905    11.00000    0.03926    0.04160 =
         0.06337   -0.02583   -0.02211    0.00809
O6    4    0.338024    0.289165    0.138335    11.00000    0.06224    0.07513 =
         0.08734   -0.05148   -0.04435    0.01287
O7    4   -0.019564    0.418499   -0.109026    11.00000    0.04174    0.05271 =
         0.06835   -0.03202   -0.02840    0.01469
CL1   5   -0.009186   -0.144317   -0.243266    11.00000    0.08221    0.06052 =
         0.11066   -0.02740   -0.03140   -0.02537
H4A   2    0.429320    0.103108    0.041334    11.00000    0.05039
H3A   2    0.119764    0.420282    0.040883    11.00000    0.04725
H5A   2    0.590357    0.643946   -0.238329    11.00000    0.07208
HKLF 4
REM  KALAIVANI1DEAN in P-1
REM R1 =  0.0418 for   3123 Fo > 4sig(Fo)  and  0.0528 for all   3836 data
REM    312 parameters refined using      0 restraints
END
WGHT      0.0503      0.5115
REM Highest difference peak  0.397,  deepest hole -0.254,  1-sigma level  0.038
Q1    1  -0.2348  0.0174 -0.3865  11.00000  0.05    0.40
Q2    1   0.5122  0.7710 -0.4035  11.00000  0.05    0.37
Q3    1   0.6827  0.7027 -0.4453  11.00000  0.05    0.32
Q4    1  -0.1427  0.1763 -0.5452  11.00000  0.05    0.22
Q5    1   0.6916  0.3159 -0.2138  11.00000  0.05    0.16
Q6    1   0.4722  0.6949 -0.2666  11.00000  0.05    0.16
Q7    1   0.6437  0.4561 -0.2389  11.00000  0.05    0.16
Q8    1   0.5750  0.8768 -0.3588  11.00000  0.05    0.15
Q9    1   0.1825  0.1384 -0.0662  11.00000  0.05    0.15
Q10   1   0.1562  0.2761 -0.1245  11.00000  0.05    0.14
Q11   1   0.0048 -0.0364 -0.2604  11.00000  0.05    0.14
Q12   1  -0.0060  0.0576 -0.3407  11.00000  0.05    0.14
Q13   1   0.0037  0.0520 -0.2221  11.00000  0.05    0.14
Q14   1   0.3747  0.3269  0.0787  11.00000  0.05    0.13
Q15   1   0.0492  0.2407 -0.2450  11.00000  0.05    0.12
Q16   1   0.4228  0.8623 -0.4349  11.00000  0.05    0.12
Q17   1   0.1257  0.2284 -0.0727  11.00000  0.05    0.12
Q18   1  -0.0999 -0.0953 -0.2406  11.00000  0.05    0.12
Q19   1   0.2345  0.1925 -0.1185  11.00000  0.05    0.12
Q20   1  -0.0064  0.1685 -0.3857  11.00000  0.05    0.12
Q21   1   0.1358  0.1045 -0.2224  11.00000  0.05    0.12
Q22   1  -0.0209 -0.1449 -0.1616  11.00000  0.05    0.12
Q23   1   0.0862 -0.0426 -0.0990  11.00000  0.05    0.11
Q24   1   0.1433  0.2008 -0.1608  11.00000  0.05    0.11
Q25   1   0.4067  0.5539 -0.0741  11.00000  0.05    0.11
;
