# Supplementary material for: N,N-Diethyl­anilinium 5-(5-chloro-2,4-dinitro­phen­yl)-2,6-dioxo-1,2,3,6-tetra­hydro­pyrimidin-4-olate
Source: Acta Crystallogr Sect E Struct Rep Online. 2013 Feb 20;69(Pt 3):o398–9. doi: 10.1107/S1600536813004352 (PMC3588430; doi:10.1107/S1600536813004352)
Supplement: Supplementary file 2 [file e-69-0o398-Isup2.hkl]

# 
# h,k,l, Fc-squared, Fo-squared, sigma(Fo-squared) and status flag 
# 
data_I
_shelx_title ' KALAIVANI1DEAN in P-1' 
_shelx_refln_list_code          4 
_shelx_F_calc_maximum      113.95 
_exptl_crystal_F_000       496.00 
_reflns_d_resolution_high  0.8409 
 
loop_ 
 _symmetry_equiv_pos_as_xyz 
 'x, y, z' 
 '-x, -y, -z' 
 
_cell_length_a     9.8040 
_cell_length_b    10.2870 
_cell_length_c    11.8260 
_cell_angle_alpha  74.727 
_cell_angle_beta   82.761 
_cell_angle_gamma  71.817 
 
_shelx_F_squared_multiplier     1.000 
 
loop_ 
 _refln_index_h 
 _refln_index_k 
 _refln_index_l 
 _refln_F_squared_calc 
 _refln_F_squared_meas 
 _refln_F_squared_sigma 
 _refln_observed_status 
   1   0   0     1622.53     1143.07     39.70 o 
   2   0   0     4517.09     4356.01     48.13 o 
   3   0   0     3433.29     3433.38     39.94 o 
   4   0   0      157.76      155.02      2.76 o 
   5   0   0      136.13      118.73      1.96 o 
   6   0   0      869.87      903.37     10.69 o 
   7   0   0       14.49       15.64      0.78 o 
   8   0   0        0.97        1.05      0.47 o 
   9   0   0       10.54        9.71      0.97 o 
  10   0   0        1.82        1.93      0.81 o 
  11   0   0       20.81       20.54      2.60 o 
 -10   1   0        5.14       10.01      1.29 o 
  -9   1   0        0.27        0.52      0.58 o 
  -8   1   0       74.70       74.06      1.74 o 
  -7   1   0       43.78       49.48      1.23 o 
  -6   1   0       66.34       76.89      1.88 o 
  -5   1   0        0.65        0.12      0.27 o 
  -4   1   0       88.78       96.84      1.87 o 
  -3   1   0     1655.70     1567.48     18.88 o 
  -2   1   0       70.20       55.03      0.99 o 
  -1   1   0     2562.10     2479.91     25.72 o 
   0   1   0      154.93       85.50      3.17 o 
   1   1   0       49.45       28.16      0.59 o 
   2   1   0     1408.28     1363.15     14.28 o 
   3   1   0      101.95       84.90      1.17 o 
   4   1   0      222.75      226.98      2.65 o 
   5   1   0      253.89      264.00      3.60 o 
   6   1   0      224.14      235.04      3.41 o 
   7   1   0       44.62       44.81      1.29 o 
   8   1   0      122.19      134.60      2.50 o 
   9   1   0        2.04        2.72      0.95 o 
  10   1   0       42.55       39.09      1.81 o 
  11   1   0        7.40        5.01      1.17 o 
 -10   2   0       12.92        8.46      1.23 o 
  -9   2   0        0.56        1.16      0.79 o 
  -8   2   0        1.62        2.65      0.82 o 
  -7   2   0        2.18        1.17      0.38 o 
  -6   2   0       21.86       19.97      0.71 o 
  -5   2   0        8.77        7.92      0.46 o 
  -4   2   0      343.47      400.71      5.20 o 
  -3   2   0      485.34      421.78      5.03 o 
  -2   2   0      184.44      186.64      2.22 o 
  -1   2   0      881.73      851.71      7.36 o 
   0   2   0     1407.77     1273.36     10.47 o 
   1   2   0     1752.64     1723.54     16.16 o 
   2   2   0     6213.47     5825.53     56.61 o 
   3   2   0       70.60       82.25      1.69 o 
   4   2   0     1600.46     1527.23     16.27 o 
   5   2   0      261.89      307.87      4.15 o 
   6   2   0        8.05       13.90      0.79 o 
   7   2   0       46.67       50.14      1.42 o 
   8   2   0       17.24       17.67      0.99 o 
   9   2   0        4.37        4.20      0.79 o 
  10   2   0       71.72       69.98      2.67 o 
  11   2   0        3.61        1.82      1.10 o 
  -9   3   0        1.04        1.28      0.85 o 
  -8   3   0        2.33        2.12      0.80 o 
  -7   3   0       26.02       30.63      1.47 o 
  -6   3   0       10.28       10.51      0.75 o 
  -5   3   0       35.67       43.37      0.95 o 
  -4   3   0      262.78      248.92      3.04 o 
  -3   3   0        0.35        0.22      0.21 o 
  -2   3   0        0.35        1.43      0.40 o 
  -1   3   0      360.48      398.12      3.79 o 
   0   3   0       13.13       15.88      0.38 o 
   1   3   0     1874.24     1730.44     14.88 o 
   2   3   0      487.82      521.93      5.56 o 
   3   3   0      614.54      530.42      5.72 o 
   4   3   0      267.69      211.38      2.70 o 
   5   3   0      828.36      818.00      9.87 o 
   6   3   0        0.09       -0.43      0.44 o 
   7   3   0       29.69       31.96      1.19 o 
   8   3   0       26.70       28.13      1.21 o 
   9   3   0        3.68        3.40      0.85 o 
  10   3   0       24.59       20.75      1.73 o 
  11   3   0        8.42        9.87      1.46 o 
  -9   4   0       25.92       30.32      1.85 o 
  -8   4   0        0.19        1.00      0.79 o 
  -7   4   0       14.47       18.56      1.25 o 
  -6   4   0      127.67      120.21      2.95 o 
  -5   4   0       22.82       22.71      0.76 o 
  -4   4   0        0.85        1.88      0.33 o 
  -3   4   0       51.80       44.85      1.11 o 
  -2   4   0      677.68      692.94      7.61 o 
  -1   4   0       30.52       23.13      0.61 o 
   0   4   0       19.54       12.31      0.43 o 
   1   4   0       53.65       64.00      1.77 o 
   2   4   0        0.55        0.52      0.26 o 
   3   4   0        3.65        2.30      0.42 o 
   4   4   0      101.72      104.28      1.80 o 
   5   4   0       88.91       81.58      1.62 o 
   6   4   0      105.46       95.45      2.01 o 
   7   4   0        4.64        4.24      0.72 o 
   8   4   0        0.07       -0.70      0.60 o 
   9   4   0        2.58        1.95      0.79 o 
  10   4   0       28.63       30.77      3.11 o 
  11   4   0        4.38        4.20      1.72 o 
  -8   5   0       33.32       31.12      1.76 o 
  -7   5   0        3.38        0.67      0.77 o 
  -6   5   0       84.70       82.31      2.45 o 
  -5   5   0       35.83       30.52      1.39 o 
  -4   5   0       10.67       14.28      0.64 o 
  -3   5   0       10.35       15.90      0.85 o 
  -2   5   0       43.65       47.21      1.03 o 
  -1   5   0        1.26        5.49      0.48 o 
   0   5   0      129.03      135.30      1.86 o 
   1   5   0        0.01       -0.45      0.30 o 
   2   5   0      300.07      345.13      4.31 o 
   3   5   0       80.12       88.72      1.99 o 
   4   5   0      195.40      194.50      3.10 o 
   5   5   0      208.47      206.96      3.11 o 
   6   5   0       13.35       16.00      0.96 o 
   7   5   0       18.50       17.33      1.04 o 
   8   5   0       29.17       35.42      2.04 o 
   9   5   0       12.28       16.01      1.27 o 
  10   5   0       28.55       34.07      1.94 o 
  11   5   0       33.67       29.78      2.21 o 
  -7   6   0       72.23       71.24      2.94 o 
  -6   6   0        3.94        3.18      1.10 o 
  -5   6   0       25.07       30.40      1.38 o 
  -4   6   0      849.19      881.70      9.34 o 
  -3   6   0      114.43      126.29      2.02 o 
  -2   6   0      227.64      215.74      3.65 o 
  -1   6   0       52.49       56.10      1.33 o 
   0   6   0      212.50      214.22      4.14 o 
   1   6   0       78.01       81.53      1.69 o 
   2   6   0        7.35       16.07      0.88 o 
   3   6   0        6.26        8.13      0.63 o 
   4   6   0        6.38        6.02      0.61 o 
   5   6   0      234.03      236.78      3.80 o 
   6   6   0       26.50       23.48      1.14 o 
   7   6   0       50.37       54.14      1.72 o 
   8   6   0      147.32      150.77      3.72 o 
   9   6   0       67.71       70.17      4.13 o 
  10   6   0       53.58       54.52      2.43 o 
  11   6   0       67.75       75.57      4.44 o 
  -6   7   0      121.01      131.05      4.60 o 
  -5   7   0       35.90       37.00      1.88 o 
  -4   7   0      263.07      276.47      5.51 o 
  -3   7   0     1144.13     1156.68     14.89 o 
  -2   7   0      654.07      649.05      8.09 o 
  -1   7   0      343.91      339.90      5.17 o 
   0   7   0      663.11      667.47     10.72 o 
   1   7   0        1.75        1.25      0.50 o 
   2   7   0       15.70       14.42      0.96 o 
   3   7   0      135.70      137.58      2.55 o 
   4   7   0       19.89       15.08      0.88 o 
   5   7   0      140.49      144.40      2.64 o 
   6   7   0       83.59       81.92      3.05 o 
   7   7   0        8.85        7.54      1.13 o 
   8   7   0       54.40       43.47      2.22 o 
   9   7   0        3.58        4.95      1.29 o 
  10   7   0        0.06       -0.73      1.03 o 
  -5   8   0        0.02        0.52      0.86 o 
  -4   8   0       57.17       64.98      2.00 o 
  -3   8   0       21.76       18.69      1.48 o 
  -2   8   0      219.06      232.83      3.92 o 
  -1   8   0        5.22        6.25      0.79 o 
   0   8   0       19.77       21.16      1.12 o 
   1   8   0       14.57       15.62      1.01 o 
   2   8   0       90.96      102.04      2.42 o 
   3   8   0       55.37       51.48      1.75 o 
   4   8   0       20.31       20.74      1.23 o 
   5   8   0       11.93        8.96      1.36 o 
   6   8   0       47.79       42.32      2.21 o 
   7   8   0       21.39       18.59      1.84 o 
   8   8   0        1.54        1.58      1.72 o 
   9   8   0       10.40       14.57      1.73 o 
  10   8   0       14.58       20.42      2.39 o 
  -4   9   0        3.77        3.66      0.95 o 
  -3   9   0       25.22       23.85      1.85 o 
  -2   9   0       31.78       28.50      1.38 o 
  -1   9   0       13.81       10.13      0.98 o 
   0   9   0        2.83        3.58      0.78 o 
   1   9   0        0.61        0.81      0.77 o 
   2   9   0       12.51       12.57      1.36 o 
   3   9   0       39.40       49.69      2.31 o 
   4   9   0       50.27       45.74      2.28 o 
   5   9   0       17.50       12.08      1.41 o 
   6   9   0        5.65        7.95      1.53 o 
   7   9   0       12.61        6.54      1.33 o 
   8   9   0       23.90       22.39      2.04 o 
   9   9   0       38.49       42.85      2.69 o 
  -3  10   0        0.09        0.36      0.91 o 
  -2  10   0       10.44       12.22      1.20 o 
  -1  10   0       25.76       24.83      1.58 o 
   0  10   0       16.80       24.76      1.54 o 
   1  10   0       63.47       55.90      2.14 o 
   2  10   0        3.48        5.00      1.19 o 
   3  10   0       10.75       14.45      1.64 o 
   4  10   0        4.62        6.91      2.67 o 
   5  10   0        0.02       -0.18      1.01 o 
   6  10   0        5.97        8.03      1.54 o 
   7  10   0       11.27        9.69      1.53 o 
   8  10   0        1.33        1.20      1.15 o 
   0  11   0        0.05       -0.70      1.11 o 
   1  11   0       15.19       18.56      1.51 o 
   2  11   0        5.45        3.39      1.02 o 
   3  11   0        1.98        1.68      1.25 o 
   4  11   0       30.38       35.02      3.04 o 
   5  11   0        8.44        6.49      1.62 o 
   6  11   0        1.54        1.38      1.32 o 
   7  11   0        6.16        3.98      1.36 o 
  -6 -11   1       15.12       13.90      2.86 o 
  -5 -11   1        5.72        6.04      1.63 o 
  -4 -11   1        3.89        4.87      1.52 o 
  -3 -11   1        0.78        1.79      1.05 o 
  -2 -11   1        3.47        4.93      1.53 o 
  -1 -11   1        5.85        6.24      1.60 o 
   0 -11   1        3.89        5.67      1.34 o 
  -8 -10   1        0.21       -0.04      1.09 o 
  -7 -10   1        1.49        0.80      1.09 o 
  -6 -10   1        7.60        7.25      2.45 o 
  -5 -10   1        0.35       -1.18      1.18 o 
  -4 -10   1        2.40        0.27      1.08 o 
  -3 -10   1        2.12        0.57      1.38 o 
  -2 -10   1        1.06        0.71      0.84 o 
  -1 -10   1       13.33       15.70      1.37 o 
   0 -10   1       15.60       15.34      1.99 o 
   1 -10   1        3.14        5.60      1.18 o 
   2 -10   1        3.52        2.43      1.02 o 
  -9  -9   1        4.10        2.75      1.34 o 
  -8  -9   1        0.18        0.69      1.10 o 
  -7  -9   1       16.21       13.77      1.70 o 
  -6  -9   1        2.44        1.85      0.99 o 
  -5  -9   1       16.94       18.44      2.81 o 
  -4  -9   1       31.09       28.34      2.13 o 
  -3  -9   1        2.13        3.04      1.04 o 
  -2  -9   1      145.61      138.17      3.91 o 
  -1  -9   1        0.99       -1.05      0.70 o 
   0  -9   1       43.79       49.35      1.94 o 
   1  -9   1      241.35      265.36      5.04 o 
   2  -9   1        4.83        4.46      0.92 o 
   3  -9   1        0.01        0.27      0.87 o 
   4  -9   1        6.63       12.07      3.43 o 
 -10  -8   1        0.59        2.23      1.34 o 
  -9  -8   1        3.03        3.35      1.35 o 
  -8  -8   1        0.01        0.33      1.09 o 
  -7  -8   1      242.89      256.52      6.09 o 
  -6  -8   1        0.07       -1.14      0.86 o 
  -5  -8   1      100.24       96.42      3.12 o 
  -4  -8   1        7.76        9.20      1.10 o 
  -3  -8   1       86.07       96.46      2.47 o 
  -2  -8   1       96.35       93.31      2.37 o 
  -1  -8   1       12.25       11.99      0.98 o 
   0  -8   1       13.65       11.13      0.96 o 
   1  -8   1      144.41      137.17      2.85 o 
   2  -8   1      582.61      603.23      7.91 o 
   3  -8   1        6.43        6.84      0.97 o 
   4  -8   1        0.00       -0.02      0.72 o 
   5  -8   1       14.18       14.79      1.50 o 
 -10  -7   1        0.47        1.80      1.43 o 
  -9  -7   1        2.23        0.88      1.04 o 
  -8  -7   1       45.14       53.70      2.35 o 
  -7  -7   1        7.30        4.96      1.04 o 
  -6  -7   1        1.36        0.99      0.73 o 
  -5  -7   1        2.34        1.19      0.59 o 
  -4  -7   1      100.31      112.50      2.40 o 
  -3  -7   1      355.77      343.29      5.70 o 
  -2  -7   1        1.82        1.38      0.55 o 
  -1  -7   1       74.07       79.60      1.99 o 
   0  -7   1        5.24        8.24      0.80 o 
   1  -7   1      184.50      206.34      3.33 o 
   2  -7   1       97.37       82.64      2.26 o 
   3  -7   1      364.05      364.08      5.20 o 
   4  -7   1        1.58        0.28      0.71 o 
   5  -7   1        8.65        6.34      1.02 o 
   6  -7   1       22.96       21.87      1.93 o 
 -11  -6   1        7.55        7.67      2.14 o 
 -10  -6   1       68.74       64.95      2.65 o 
  -9  -6   1       24.63       23.01      1.52 o 
  -8  -6   1        1.29        0.55      0.89 o 
  -7  -6   1       21.02       19.36      1.18 o 
  -6  -6   1        2.62        1.15      0.59 o 
  -5  -6   1        8.00        7.30      0.71 o 
  -4  -6   1       10.41        9.66      0.72 o 
  -3  -6   1      337.19      335.50      4.80 o 
  -2  -6   1      182.14      154.92      2.90 o 
  -1  -6   1      121.20      116.23      2.36 o 
   0  -6   1       21.53       19.43      0.80 o 
   1  -6   1       86.56       88.78      1.92 o 
   2  -6   1       34.53       35.87      1.08 o 
   3  -6   1      110.08      113.39      2.52 o 
   4  -6   1       86.05       91.74      2.60 o 
   5  -6   1        2.58        3.63      0.96 o 
   6  -6   1        2.93        1.34      0.73 o 
   7  -6   1       69.28       79.43      3.69 o 
 -11  -5   1        0.49       -0.20      1.30 o 
 -10  -5   1        3.61        2.31      1.03 o 
  -9  -5   1        5.48        3.91      0.90 o 
  -8  -5   1        0.01       -0.13      0.88 o 
  -7  -5   1       40.55       40.07      1.45 o 
  -6  -5   1      156.07      152.76      2.83 o 
  -5  -5   1      209.75      220.67      3.29 o 
  -4  -5   1      284.59      299.19      5.41 o 
  -3  -5   1       13.40       12.39      0.68 o 
  -2  -5   1       88.29      100.54      1.91 o 
  -1  -5   1        0.78        0.68      0.39 o 
   0  -5   1      974.81     1014.78     11.16 o 
   1  -5   1       34.20       28.78      0.84 o 
   2  -5   1      271.33      267.55      3.48 o 
   3  -5   1       47.26       47.22      1.22 o 
   4  -5   1      285.48      271.41      3.88 o 
   5  -5   1        4.68        4.51      0.66 o 
   6  -5   1       25.28       18.59      1.07 o 
   7  -5   1       99.49      112.24      3.22 o 
   8  -5   1       11.35       11.73      1.35 o 
 -11  -4   1        1.04        4.22      1.24 o 
 -10  -4   1        0.10        1.01      0.87 o 
  -9  -4   1      131.77      131.45      3.05 o 
  -8  -4   1       64.21       65.99      1.85 o 
  -7  -4   1       33.37       34.26      1.62 o 
  -6  -4   1      127.48      141.39      2.59 o 
  -5  -4   1        0.12        0.51      0.42 o 
  -4  -4   1      556.17      606.41      7.83 o 
  -3  -4   1     1268.46     1334.01     15.50 o 
  -2  -4   1      744.48      696.88      8.43 o 
  -1  -4   1     2848.61     2859.80     29.89 o 
   0  -4   1        3.04        6.62      0.41 o 
   1  -4   1      401.80      430.42      4.47 o 
   2  -4   1        6.98        6.40      0.43 o 
   3  -4   1       78.97       81.51      1.44 o 
   4  -4   1       98.12      120.78      2.20 o 
   5  -4   1        1.26        0.38      0.40 o 
   6  -4   1       33.78       26.38      1.04 o 
   7  -4   1       36.52       39.00      1.39 o 
   8  -4   1       10.69        8.48      1.17 o 
   9  -4   1        0.05       -0.88      0.87 o 
 -11  -3   1        0.12       -0.41      1.03 o 
 -10  -3   1        2.56       -0.50      0.87 o 
  -9  -3   1        3.97        5.22      0.98 o 
  -8  -3   1        1.79       -0.25      0.54 o 
  -7  -3   1       12.98       10.15      0.74 o 
  -6  -3   1      197.34      223.87      2.83 o 
  -5  -3   1        0.35        0.57      0.43 o 
  -4  -3   1       17.14       29.16      0.90 o 
  -3  -3   1      753.01      725.08      7.25 o 
  -2  -3   1      576.78      617.21      5.65 o 
  -1  -3   1      292.91      306.14      3.47 o 
   0  -3   1       60.83       62.74      1.00 o 
   1  -3   1       11.74       11.29      0.39 o 
   2  -3   1       26.98       28.30      0.62 o 
   3  -3   1      185.02      177.90      2.55 o 
   4  -3   1        1.55        0.89      0.39 o 
   5  -3   1        1.67        1.51      0.43 o 
   6  -3   1       18.84       18.89      0.86 o 
   7  -3   1      113.72      106.76      3.25 o 
   8  -3   1        5.14        4.90      1.05 o 
   9  -3   1        8.60        8.66      1.23 o 
 -11  -2   1       13.94       14.52      1.56 o 
 -10  -2   1        9.01        7.38      1.18 o 
  -9  -2   1        3.84        3.67      0.76 o 
  -8  -2   1       58.73       51.96      1.53 o 
  -7  -2   1      103.23      111.77      2.16 o 
  -6  -2   1        1.41        0.15      0.41 o 
  -5  -2   1      817.01      787.11      8.25 o 
  -4  -2   1      648.91      630.92      7.03 o 
  -3  -2   1      461.13      460.85      4.70 o 
  -2  -2   1     5601.57     5476.98     47.51 o 
  -1  -2   1      808.75      804.06      6.80 o 
   0  -2   1      229.18      201.65      1.96 o 
   1  -2   1     4246.78     4208.66     32.81 o 
   2  -2   1      303.83      335.01      3.41 o 
   3  -2   1      838.69      834.47     10.38 o 
   4  -2   1     3314.96     3506.78     41.81 o 
   5  -2   1      485.73      483.72      6.45 o 
   6  -2   1      160.95      160.64      2.99 o 
   7  -2   1      179.19      182.90      2.89 o 
   8  -2   1       93.96      105.15      2.53 o 
   9  -2   1       72.93       71.36      2.19 o 
  10  -2   1        1.22        0.62      0.97 o 
 -11  -1   1       20.28       29.06      2.01 o 
 -10  -1   1        5.74        7.95      1.19 o 
  -9  -1   1       62.50       66.33      2.76 o 
  -8  -1   1      131.12      114.55      2.23 o 
  -7  -1   1        0.72        0.98      0.46 o 
  -6  -1   1       29.99       40.06      1.11 o 
  -5  -1   1      258.38      236.13      3.27 o 
  -4  -1   1      173.03      175.18      2.11 o 
  -3  -1   1     1636.08     1434.53     13.48 o 
  -2  -1   1      119.67      108.03      1.11 o 
  -1  -1   1    10984.13    10347.10     88.03 o 
   0  -1   1      887.63      876.81      7.56 o 
   1  -1   1       49.55       63.76      0.69 o 
   2  -1   1      583.91      587.65      5.66 o 
   3  -1   1     1560.43     1708.64     16.85 o 
   4  -1   1      208.15      199.37      3.38 o 
   5  -1   1      143.06      111.09      1.99 o 
   6  -1   1      102.71      114.23      2.12 o 
   7  -1   1       20.53       20.64      0.88 o 
   8  -1   1        1.17        0.93      0.57 o 
   9  -1   1        0.94        1.31      0.71 o 
  10  -1   1       17.75       17.11      1.25 o 
 -10   0   1       87.07       93.33      3.58 o 
  -9   0   1       22.07       14.45      1.02 o 
  -8   0   1       46.07       43.28      1.12 o 
  -7   0   1      171.19      160.90      2.54 o 
  -6   0   1      100.21       96.06      1.87 o 
  -5   0   1       30.73       39.70      1.28 o 
  -4   0   1      276.79      298.22      3.74 o 
  -3   0   1     2458.04     2480.83     27.60 o 
  -2   0   1     6836.98     6494.34     73.03 o 
  -1   0   1      385.48      377.24      3.54 o 
   1   0   1     1516.44     1473.51     16.52 o 
   2   0   1        0.02       -0.27      0.18 o 
   3   0   1     2532.34     2659.99     25.94 o 
   4   0   1      823.78      911.93      9.77 o 
   5   0   1      868.65      922.47     11.73 o 
   6   0   1      380.08      389.52      5.46 o 
   7   0   1      164.31      157.34      2.65 o 
   8   0   1        4.85        3.83      0.68 o 
   9   0   1       18.73       24.65      1.39 o 
  10   0   1        0.13       -0.43      0.76 o 
  11   0   1      110.30      124.18      3.66 o 
 -10   1   1       20.66       19.24      1.58 o 
  -9   1   1       21.22       17.66      1.59 o 
  -8   1   1        5.29        7.69      0.95 o 
  -7   1   1       71.64       78.95      2.03 o 
  -6   1   1       66.23       63.49      1.20 o 
  -5   1   1     1207.69     1268.16     14.41 o 
  -4   1   1       20.76       27.20      0.67 o 
  -3   1   1      607.85      603.91      8.40 o 
  -2   1   1     4330.00     4316.45     52.47 o 
  -1   1   1     2043.58     2100.76     25.34 o 
   0   1   1      867.35      690.41     18.43 o 
   1   1   1     1135.66     1080.64     12.10 o 
   2   1   1     1934.83     1882.23     20.47 o 
   3   1   1      281.29      268.40      3.17 o 
   4   1   1        2.51        0.55      0.26 o 
   5   1   1       27.44       26.81      0.82 o 
   6   1   1      291.49      294.04      4.39 o 
   7   1   1      383.63      365.08      5.04 o 
   8   1   1      182.91      203.30      3.36 o 
   9   1   1      141.00      156.13      3.24 o 
  10   1   1       40.42       46.46      1.99 o 
  11   1   1        4.11        3.37      1.50 o 
 -10   2   1        4.20        3.76      1.04 o 
  -9   2   1        0.03        0.37      0.73 o 
  -8   2   1        6.96        7.60      1.52 o 
  -7   2   1       31.93       33.20      1.24 o 
  -6   2   1      243.37      258.49      4.20 o 
  -5   2   1       48.92       46.83      1.12 o 
  -4   2   1      295.81      291.45      4.50 o 
  -3   2   1       49.56       60.48      1.28 o 
  -2   2   1        4.99        1.82      0.28 o 
  -1   2   1     1804.77     1654.90     17.39 o 
   0   2   1      604.96      591.52      5.65 o 
   1   2   1     5812.85     5535.35     53.82 o 
   2   2   1      648.39      713.39      8.42 o 
   3   2   1      300.16      245.79      3.02 o 
   4   2   1      545.29      555.57      6.71 o 
   5   2   1      185.47      225.21      3.44 o 
   6   2   1     1522.37     1500.07     17.37 o 
   7   2   1      605.98      632.98      8.06 o 
   8   2   1       12.16       13.19      0.91 o 
   9   2   1        5.94        6.39      0.91 o 
  10   2   1       25.84       24.89      1.81 o 
  11   2   1        3.16        2.47      1.15 o 
  -9   3   1       46.76       44.55      1.98 o 
  -8   3   1       16.83       12.21      1.08 o 
  -7   3   1       35.01       31.23      1.39 o 
  -6   3   1      384.19      376.96      6.33 o 
  -5   3   1      287.96      303.38      4.19 o 
  -4   3   1     1061.71     1068.28     16.57 o 
  -3   3   1      111.35      140.38      2.44 o 
  -2   3   1       47.78       32.58      0.68 o 
  -1   3   1       96.39      107.61      1.33 o 
   0   3   1     2046.50     2056.27     19.14 o 
   1   3   1      828.94      718.48      6.65 o 
   2   3   1      599.62      545.19      6.74 o 
   3   3   1      952.86      997.37     11.54 o 
   4   3   1        0.09        1.16      0.34 o 
   5   3   1      424.65      413.08      5.05 o 
   6   3   1      595.49      615.00      8.65 o 
   7   3   1       32.58       35.75      1.49 o 
   8   3   1        0.37        0.40      0.60 o 
   9   3   1       10.41       12.48      1.16 o 
  10   3   1        0.20       -0.61      0.92 o 
  11   3   1        3.76        5.65      1.35 o 
  -9   4   1       35.24       25.50      1.60 o 
  -8   4   1        8.73        4.77      0.86 o 
  -7   4   1        0.00       -0.30      0.55 o 
  -6   4   1      132.07      119.45      2.79 o 
  -5   4   1        0.23        0.51      0.36 o 
  -4   4   1      455.19      447.47      6.05 o 
  -3   4   1       21.82       18.55      0.57 o 
  -2   4   1      240.35      252.64      3.47 o 
  -1   4   1      263.17      246.03      2.97 o 
   0   4   1     1804.49     1830.08     18.10 o 
   1   4   1       37.43       32.54      0.70 o 
   2   4   1       90.62       99.29      1.49 o 
   3   4   1      115.40      130.53      1.99 o 
   4   4   1        9.04        5.98      0.58 o 
   5   4   1       27.44       33.10      1.08 o 
   6   4   1       29.95       25.40      1.23 o 
   7   4   1        3.65        1.46      0.61 o 
   8   4   1       18.11       18.69      1.30 o 
   9   4   1       46.01       42.69      1.77 o 
  10   4   1       34.66       41.92      2.08 o 
  11   4   1        4.03        6.87      1.56 o 
  -8   5   1       21.64       24.65      2.55 o 
  -7   5   1        0.01       -0.49      1.01 o 
  -6   5   1       72.62       72.27      2.15 o 
  -5   5   1      579.35      618.07     10.43 o 
  -4   5   1        9.79        4.80      0.53 o 
  -3   5   1        9.58        6.65      0.40 o 
  -2   5   1      189.05      184.64      2.89 o 
  -1   5   1       49.08       42.59      1.07 o 
   0   5   1     2397.74     2564.36     26.82 o 
   1   5   1     1182.87     1274.89     12.92 o 
   2   5   1     6233.54     6298.30     61.52 o 
   3   5   1     1072.75     1104.32     14.21 o 
   4   5   1      551.18      531.26      6.39 o 
   5   5   1      492.05      507.69      6.24 o 
   6   5   1      447.17      416.70      5.81 o 
   7   5   1      293.43      300.82      4.62 o 
   8   5   1       36.61       30.94      1.50 o 
   9   5   1        1.45        1.48      0.99 o 
  10   5   1       33.36       31.61      2.27 o 
  11   5   1        1.87       -0.95      1.10 o 
  -7   6   1       41.21       46.58      2.83 o 
  -6   6   1       45.74       43.58      2.06 o 
  -5   6   1       43.71       37.14      1.47 o 
  -4   6   1      694.02      661.89      8.89 o 
  -3   6   1      171.90      162.07      2.51 o 
  -2   6   1      295.36      281.12      4.81 o 
  -1   6   1        1.49        2.58      0.45 o 
   0   6   1      339.60      345.95      6.17 o 
   1   6   1      277.95      282.20      3.93 o 
   2   6   1      487.93      465.63      6.01 o 
   3   6   1      167.42      163.55      2.54 o 
   4   6   1       84.13       75.37      1.74 o 
   5   6   1        1.29        1.28      0.49 o 
   6   6   1        6.60        6.27      0.75 o 
   7   6   1      134.92      141.80      3.65 o 
   8   6   1       26.28       28.59      1.71 o 
   9   6   1       19.30       16.63      1.72 o 
  10   6   1       23.44       19.10      1.68 o 
  11   6   1       62.30       64.69      3.11 o 
  -6   7   1        5.82        4.10      1.10 o 
  -5   7   1       23.07       22.77      1.30 o 
  -4   7   1        1.47        0.46      0.80 o 
  -3   7   1      112.66      105.45      2.23 o 
  -2   7   1       23.53       31.73      0.99 o 
  -1   7   1      106.13      106.84      2.43 o 
   0   7   1        2.33        3.14      0.52 o 
   1   7   1       42.09       50.58      1.51 o 
   2   7   1       53.57       57.27      1.62 o 
   3   7   1      144.49      144.76      2.60 o 
   4   7   1       70.63       62.99      1.68 o 
   5   7   1       58.54       48.60      1.56 o 
   6   7   1       53.88       54.91      1.76 o 
   7   7   1        5.15        3.29      0.94 o 
   8   7   1      221.10      219.53      4.84 o 
   9   7   1       86.64       86.55      3.30 o 
  10   7   1        3.71        2.44      1.23 o 
  11   7   1       41.29       38.76      2.61 o 
  -5   8   1        5.84        6.59      1.00 o 
  -4   8   1       92.01       80.20      3.01 o 
  -3   8   1      127.04      145.92      3.43 o 
  -2   8   1        0.03        0.53      0.98 o 
  -1   8   1        0.29        1.89      0.57 o 
   0   8   1        3.38        4.70      0.75 o 
   1   8   1      181.91      179.24      3.33 o 
   2   8   1        8.69        7.99      0.92 o 
   3   8   1       17.08       12.32      0.86 o 
   4   8   1      104.29       88.79      2.26 o 
   5   8   1      101.67      115.97      2.54 o 
   6   8   1        5.28        3.78      0.87 o 
   7   8   1      146.30      148.97      4.25 o 
   8   8   1        1.83        0.82      1.07 o 
   9   8   1       33.16       34.92      2.33 o 
  10   8   1        5.61        5.29      2.49 o 
  -4   9   1        7.66       10.29      2.00 o 
  -3   9   1        1.06        1.15      0.78 o 
  -2   9   1        5.65        6.55      1.04 o 
  -1   9   1       71.13       66.66      1.86 o 
   0   9   1       41.71       39.82      1.50 o 
   1   9   1       82.68       78.00      2.13 o 
   2   9   1       84.78       85.41      4.30 o 
   3   9   1       45.66       36.93      1.95 o 
   4   9   1       73.59       68.60      2.26 o 
   5   9   1       51.82       47.94      2.05 o 
   6   9   1       68.48       63.45      2.67 o 
   7   9   1        0.80        2.01      1.02 o 
   8   9   1       35.51       31.61      2.22 o 
   9   9   1        0.46       -1.08      1.07 o 
  -3  10   1       11.31        8.26      1.28 o 
  -2  10   1        5.97        7.82      1.33 o 
  -1  10   1        2.63        2.07      0.86 o 
   0  10   1        8.80       10.91      1.10 o 
   1  10   1        0.03        0.86      0.77 o 
   2  10   1        3.28        4.43      1.12 o 
   3  10   1        1.39       -0.17      0.93 o 
   4  10   1        9.98        4.21      1.14 o 
   5  10   1       13.38       13.04      1.48 o 
   6  10   1        5.94        2.67      1.09 o 
   7  10   1        1.88        1.26      1.14 o 
   8  10   1        0.06       -0.34      1.10 o 
   9  10   1        0.02        0.13      1.13 o 
  -1  11   1        1.84        2.22      0.91 o 
   0  11   1        3.36        2.29      0.96 o 
   1  11   1        4.52        2.73      1.02 o 
   2  11   1        1.43        0.89      0.86 o 
   3  11   1       25.77       16.46      2.23 o 
   4  11   1       18.94       16.52      2.07 o 
   5  11   1       16.44       13.63      1.96 o 
   6  11   1       26.31       23.19      1.95 o 
   7  11   1        9.87       13.89      2.42 o 
  -5 -11   2        0.10        1.66      1.42 o 
  -4 -11   2        3.60        1.68      1.40 o 
  -3 -11   2        1.58        6.56      1.70 o 
  -2 -11   2       17.52       19.53      3.76 o 
  -1 -11   2       14.43       14.95      2.08 o 
  -7 -10   2        1.82        0.69      1.33 o 
  -6 -10   2        7.33        5.64      1.61 o 
  -5 -10   2       31.45       28.23      3.65 o 
  -4 -10   2       22.98       19.14      2.18 o 
  -3 -10   2        3.55        6.14      1.50 o 
  -2 -10   2       24.58       26.23      2.31 o 
  -1 -10   2        7.20        6.80      1.24 o 
   0 -10   2        5.03        3.40      1.16 o 
   1 -10   2       33.29       34.89      2.14 o 
   2 -10   2       21.52       21.74      2.24 o 
  -8  -9   2        4.40        7.63      1.63 o 
  -7  -9   2        0.55       -0.55      1.03 o 
  -6  -9   2       13.21       15.36      2.03 o 
  -5  -9   2       17.22       23.90      2.28 o 
  -4  -9   2        8.69        4.64      1.39 o 
  -3  -9   2        0.59        0.80      0.89 o 
  -2  -9   2       30.18       36.10      1.86 o 
  -1  -9   2        6.72        6.24      1.02 o 
   0  -9   2       49.94       49.58      1.84 o 
   1  -9   2      146.12      148.48      3.65 o 
   2  -9   2        0.54       -1.45      0.97 o 
   3  -9   2        4.37        2.12      1.69 o 
  -9  -8   2       78.08       83.76      3.63 o 
  -8  -8   2        9.15        3.10      1.21 o 
  -7  -8   2       20.34       17.36      2.31 o 
  -6  -8   2       36.30       34.14      3.00 o 
  -5  -8   2        1.40        0.11      1.28 o 
  -4  -8   2       40.10       32.14      1.97 o 
  -3  -8   2        0.23        1.67      0.88 o 
  -2  -8   2        0.74        1.21      0.83 o 
  -1  -8   2        2.87        3.29      0.83 o 
   0  -8   2      139.16      147.80      2.87 o 
   1  -8   2       54.34       52.01      2.22 o 
   2  -8   2      102.43       98.77      3.95 o 
   3  -8   2        2.73        3.79      0.97 o 
   4  -8   2        3.27        1.58      1.12 o 
   5  -8   2       54.77       60.57      2.87 o 
 -10  -7   2        1.09        2.00      1.20 o 
  -9  -7   2        1.62        0.25      0.97 o 
  -8  -7   2       11.11       12.85      1.47 o 
  -7  -7   2       46.92       43.49      2.10 o 
  -6  -7   2        1.36        1.70      0.81 o 
  -5  -7   2       39.30       35.01      1.46 o 
  -4  -7   2        9.63        8.89      0.87 o 
  -3  -7   2       21.31       18.94      1.25 o 
  -2  -7   2       29.49       26.92      1.30 o 
  -1  -7   2      138.75      145.42      3.72 o 
   0  -7   2      203.70      197.02      3.32 o 
   1  -7   2      385.22      373.46      5.32 o 
   2  -7   2      545.26      556.72      7.36 o 
   3  -7   2        1.11       -0.07      0.64 o 
   4  -7   2      105.74      108.28      3.16 o 
   5  -7   2       46.04       45.22      2.10 o 
   6  -7   2       18.37       19.75      1.71 o 
 -10  -6   2        0.84        0.35      1.42 o 
  -9  -6   2        9.01        8.50      1.14 o 
  -8  -6   2       56.90       63.75      2.66 o 
  -7  -6   2       99.78      100.16      4.55 o 
  -6  -6   2       97.21      101.52      2.20 o 
  -5  -6   2        7.86        7.48      0.80 o 
  -4  -6   2       97.31      100.68      2.20 o 
  -3  -6   2      290.84      273.65      4.53 o 
  -2  -6   2      127.40      134.52      2.54 o 
  -1  -6   2      531.45      531.88      7.53 o 
   0  -6   2      272.08      254.65      5.75 o 
   1  -6   2        3.53        2.42      0.56 o 
   2  -6   2        0.04       -0.68      0.45 o 
   3  -6   2        0.66       -0.35      0.49 o 
   4  -6   2        0.12       -1.24      0.90 o 
   5  -6   2       46.29       41.39      1.90 o 
   6  -6   2       17.12       13.46      1.34 o 
   7  -6   2        0.68        0.61      0.97 o 
 -11  -5   2       15.19       19.40      2.16 o 
 -10  -5   2        4.27        5.60      1.17 o 
  -9  -5   2       10.68       12.77      1.19 o 
  -8  -5   2        0.62       -0.24      0.66 o 
  -7  -5   2       13.20       12.37      1.03 o 
  -6  -5   2       36.21       30.09      1.16 o 
  -5  -5   2      119.15      124.37      2.29 o 
  -4  -5   2      141.66      140.44      2.91 o 
  -3  -5   2        2.62        5.51      0.62 o 
  -2  -5   2      178.08      193.45      3.34 o 
  -1  -5   2       24.56       26.14      0.96 o 
   0  -5   2       10.69       11.96      0.66 o 
   1  -5   2      142.70      134.88      1.82 o 
   2  -5   2      214.87      214.33      2.71 o 
   3  -5   2       40.39       43.38      1.11 o 
   4  -5   2       53.49       58.46      1.77 o 
   5  -5   2        0.27        1.87      0.60 o 
   6  -5   2       15.77       15.02      1.05 o 
   7  -5   2        5.40        3.72      0.92 o 
   8  -5   2        0.02       -0.93      1.07 o 
 -11  -4   2        0.37        0.10      1.05 o 
 -10  -4   2        4.50        1.69      1.07 o 
  -9  -4   2        0.73        0.19      0.81 o 
  -8  -4   2       16.97       17.81      1.11 o 
  -7  -4   2        0.04        0.00      0.51 o 
  -6  -4   2        1.15        0.96      0.44 o 
  -5  -4   2       40.15       41.65      1.27 o 
  -4  -4   2      692.63      661.72      6.92 o 
  -3  -4   2      273.84      258.61      3.74 o 
  -2  -4   2      344.12      364.45      4.86 o 
  -1  -4   2      104.16      102.51      1.76 o 
   0  -4   2      168.64      170.17      2.15 o 
   1  -4   2      143.51      146.20      1.92 o 
   2  -4   2      570.35      585.30      6.31 o 
   3  -4   2      711.07      668.25      8.14 o 
   4  -4   2      115.31      122.55      2.58 o 
   5  -4   2       55.26       54.29      1.52 o 
   6  -4   2      193.84      186.28      3.66 o 
   7  -4   2        0.01        0.29      0.69 o 
   8  -4   2       24.92       24.21      1.59 o 
   9  -4   2       21.48       23.10      2.62 o 
 -11  -3   2        7.50        4.97      1.23 o 
 -10  -3   2        7.43        6.47      1.25 o 
  -9  -3   2       11.74       10.67      1.66 o 
  -8  -3   2       28.42       28.57      1.23 o 
  -7  -3   2      456.59      475.00      5.63 o 
  -6  -3   2        5.63        6.33      0.57 o 
  -5  -3   2      483.74      457.89      4.96 o 
  -4  -3   2       52.35       48.86      1.01 o 
  -3  -3   2      986.42      963.89      9.06 o 
  -2  -3   2      233.43      204.69      2.75 o 
  -1  -3   2      601.61      571.01      5.26 o 
   0  -3   2       87.51       86.58      1.18 o 
   1  -3   2      816.91      773.29      7.57 o 
   2  -3   2      144.57      183.08      2.47 o 
   3  -3   2     1250.65     1425.87     17.56 o 
   4  -3   2      399.74      442.85      6.11 o 
   5  -3   2        0.06       -0.58      0.41 o 
   6  -3   2       18.90       17.98      1.05 o 
   7  -3   2        1.39        1.40      0.72 o 
   8  -3   2       31.42       22.24      1.73 o 
   9  -3   2        1.23        1.03      0.75 o 
 -11  -2   2       21.80       26.24      3.16 o 
 -10  -2   2        9.55       10.89      1.25 o 
  -9  -2   2        4.01        3.11      0.84 o 
  -8  -2   2       80.98       84.29      1.95 o 
  -7  -2   2        0.01        0.36      0.43 o 
  -6  -2   2        0.12        0.39      0.36 o 
  -5  -2   2       27.26       23.81      0.75 o 
  -4  -2   2      336.48      312.14      3.62 o 
  -3  -2   2      120.05      134.35      1.63 o 
  -2  -2   2     7487.14     7271.49     61.15 o 
  -1  -2   2      137.21      138.50      1.80 o 
   0  -2   2      485.03      514.01      4.85 o 
   1  -2   2      500.40      528.27      4.77 o 
   2  -2   2      741.05      775.26      7.54 o 
   3  -2   2        7.55       11.49      0.64 o 
   4  -2   2      310.79      324.38      4.62 o 
   5  -2   2        2.96        5.91      0.62 o 
   6  -2   2       11.11       15.25      0.84 o 
   7  -2   2        5.26        7.28      0.83 o 
   8  -2   2       10.46       11.91      1.14 o 
   9  -2   2       27.82       22.25      1.54 o 
  10  -2   2        0.85        0.27      0.90 o 
 -11  -1   2       19.23       21.70      3.45 o 
 -10  -1   2       58.17       67.27      2.77 o 
  -9  -1   2       28.97       27.54      1.38 o 
  -8  -1   2      168.57      154.01      2.92 o 
  -7  -1   2      170.17      176.21      2.80 o 
  -6  -1   2       79.42       74.54      1.52 o 
  -5  -1   2      578.23      588.41      7.15 o 
  -4  -1   2       80.32       86.50      1.26 o 
  -3  -1   2      726.98      654.72      6.08 o 
  -2  -1   2      515.45      505.45      4.21 o 
  -1  -1   2    10097.78     9835.77     82.99 o 
   0  -1   2      605.16      535.86      4.99 o 
   1  -1   2      244.07      248.18      2.50 o 
   2  -1   2     1604.38     1764.80     17.37 o 
   3  -1   2        4.38        0.75      0.29 o 
   4  -1   2       13.93        6.67      0.46 o 
   5  -1   2     1365.65     1401.09     17.33 o 
   6  -1   2       72.58       69.96      2.04 o 
   7  -1   2       42.19       39.71      1.34 o 
   8  -1   2        2.75        1.21      0.68 o 
   9  -1   2       69.93       68.95      2.24 o 
  10  -1   2      351.93      351.18      7.20 o 
 -10   0   2        3.12        3.16      0.99 o 
  -9   0   2        3.48        2.47      0.94 o 
  -8   0   2        4.46        6.01      0.58 o 
  -7   0   2       55.65       63.37      1.42 o 
  -6   0   2       20.31       20.03      0.70 o 
  -5   0   2       38.83       45.94      1.27 o 
  -4   0   2      449.09      443.10      5.33 o 
  -3   0   2     4693.82     4600.35     50.81 o 
  -2   0   2    12985.56    12644.24    123.82 o 
  -1   0   2      800.43      808.48      6.70 o 
   0   0   2     2402.12     2429.78     21.51 o 
   1   0   2      291.73      292.71      3.15 o 
   2   0   2     5598.42     5507.33     53.40 o 
   3   0   2      125.50      127.00      1.98 o 
   4   0   2     1338.67     1366.65     14.53 o 
   5   0   2       41.27       33.70      0.96 o 
   6   0   2        5.87        5.35      0.60 o 
   7   0   2      239.62      235.08      3.86 o 
   8   0   2       70.87       78.01      2.19 o 
   9   0   2      175.28      185.51      4.00 o 
  10   0   2      234.66      263.83      5.93 o 
  11   0   2       19.52       24.75      1.87 o 
 -10   1   2        0.01        0.02      0.82 o 
  -9   1   2       19.41       28.01      1.60 o 
  -8   1   2       69.24       74.01      2.50 o 
  -7   1   2       23.68       17.76      0.99 o 
  -6   1   2       86.31       75.42      1.69 o 
  -5   1   2      230.89      272.69      4.19 o 
  -4   1   2      258.81      251.68      4.35 o 
  -3   1   2     1205.33     1321.13     17.73 o 
  -2   1   2     8145.76     8126.08    107.02 o 
  -1   1   2     8255.48     8074.55     83.92 o 
   0   1   2      531.69      526.07      5.33 o 
   1   1   2     3615.72     3354.72     37.00 o 
   2   1   2     1362.87     1280.31     14.43 o 
   3   1   2     1428.34     1424.98     15.07 o 
   4   1   2      563.58      589.58      7.08 o 
   5   1   2        9.17       11.12      0.65 o 
   6   1   2        5.37       14.77      0.84 o 
   7   1   2      284.76      258.11      4.18 o 
   8   1   2        2.79        2.22      0.73 o 
   9   1   2       78.66       92.76      2.44 o 
  10   1   2        4.63        0.93      1.06 o 
  11   1   2        4.65        3.22      1.16 o 
 -10   2   2        2.79        3.96      1.03 o 
  -9   2   2        0.51        1.09      1.05 o 
  -8   2   2        8.71       11.68      2.18 o 
  -7   2   2        6.02        7.27      0.75 o 
  -6   2   2      112.07      120.03      2.21 o 
  -5   2   2       72.83       86.11      3.61 o 
  -4   2   2      781.52      799.15     11.12 o 
  -3   2   2       70.89       55.02      2.30 o 
  -2   2   2      335.38      313.08      6.16 o 
  -1   2   2     2747.81     2936.25     32.92 o 
   0   2   2       39.69       35.57      0.55 o 
   1   2   2        4.29        3.25      0.26 o 
   2   2   2       10.88        3.23      0.46 o 
   3   2   2       38.40       41.59      0.99 o 
   4   2   2        7.57       10.26      0.56 o 
   5   2   2      409.13      408.60      5.26 o 
   6   2   2      193.92      170.09      2.96 o 
   7   2   2      166.83      182.32      3.59 o 
   8   2   2       30.14       28.35      1.23 o 
   9   2   2      113.72      119.89      3.40 o 
  10   2   2       10.16       10.21      1.41 o 
  11   2   2        1.83        3.62      1.17 o 
  -9   3   2        0.47       -0.01      0.69 o 
  -8   3   2        4.98        2.68      0.71 o 
  -7   3   2      142.03      150.56      3.25 o 
  -6   3   2       10.08       15.12      2.20 o 
  -5   3   2       16.00       18.46      1.00 o 
  -4   3   2      345.76      344.21      5.21 o 
  -3   3   2        0.33        0.36      0.25 o 
  -2   3   2      885.90      925.26     12.57 o 
  -1   3   2      726.57      699.81      8.01 o 
   0   3   2      668.00      624.54      6.34 o 
   1   3   2     2162.53     2190.84     21.51 o 
   2   3   2      361.38      368.79      6.46 o 
   3   3   2     3455.99     3438.76     38.17 o 
   4   3   2      113.08      123.13      2.08 o 
   5   3   2        3.75        2.83      0.50 o 
   6   3   2        4.74       13.80      0.92 o 
   7   3   2       57.48       60.83      1.86 o 
   8   3   2       13.33        9.13      1.06 o 
   9   3   2      136.07      129.24      3.02 o 
  10   3   2        0.90        0.82      0.88 o 
  11   3   2       34.83       34.54      2.91 o 
  -9   4   2       16.19       13.58      1.66 o 
  -8   4   2        6.18        8.57      1.03 o 
  -7   4   2       16.67       14.37      1.42 o 
  -6   4   2      467.26      478.31     11.24 o 
  -5   4   2        0.01        0.36      0.47 o 
  -4   4   2       99.56       94.07      2.29 o 
  -3   4   2      382.22      375.09      6.39 o 
  -2   4   2      166.32      167.28      3.78 o 
  -1   4   2      157.34      134.09      2.18 o 
   0   4   2      305.86      390.53      4.15 o 
   1   4   2       61.53       64.27      1.11 o 
   2   4   2        3.77        1.21      0.31 o 
   3   4   2       21.26       15.97      0.83 o 
   4   4   2      284.65      294.43      4.83 o 
   5   4   2       20.13       24.98      1.02 o 
   6   4   2      127.62      131.26      2.84 o 
   7   4   2        0.59       -0.03      0.52 o 
   8   4   2        6.36        5.45      0.93 o 
   9   4   2       53.92       61.18      2.57 o 
  10   4   2       17.83       18.80      1.56 o 
  11   4   2        9.17        8.83      1.77 o 
  -8   5   2       28.77       39.50      2.22 o 
  -7   5   2        7.07        7.90      1.29 o 
  -6   5   2       11.00        7.31      0.74 o 
  -5   5   2      844.34      820.15     11.81 o 
  -4   5   2        4.77        7.32      0.68 o 
  -3   5   2       47.17       44.69      1.05 o 
  -2   5   2       36.37       31.52      0.89 o 
  -1   5   2       97.52      105.94      2.67 o 
   0   5   2       42.43       47.07      1.08 o 
   1   5   2      975.25      987.21     10.72 o 
   2   5   2       58.77       49.61      1.06 o 
   3   5   2       78.26       78.45      1.51 o 
   4   5   2       75.73       71.34      1.49 o 
   5   5   2      203.14      185.20      3.07 o 
   6   5   2       70.45       80.93      2.05 o 
   7   5   2      116.60      133.41      2.89 o 
   8   5   2        5.51        5.98      1.23 o 
   9   5   2        4.78        3.28      1.84 o 
  10   5   2       82.34       92.43      3.40 o 
  11   5   2       12.73       11.42      1.53 o 
  -7   6   2        5.41        4.46      0.94 o 
  -6   6   2       52.73       44.82      1.52 o 
  -5   6   2       74.78       80.19      2.02 o 
  -4   6   2      470.71      502.29      7.89 o 
  -3   6   2      326.04      325.39      5.22 o 
  -2   6   2        2.46        4.48      0.46 o 
  -1   6   2      577.36      597.46      8.67 o 
   0   6   2      707.98      802.81      9.56 o 
   1   6   2      127.88      170.88      2.39 o 
   2   6   2      435.18      412.41      5.03 o 
   3   6   2        7.05        4.82      0.50 o 
   4   6   2      421.61      412.36      5.25 o 
   5   6   2        2.42        2.55      0.51 o 
   6   6   2        5.59        6.26      0.71 o 
   7   6   2      378.09      395.63      5.82 o 
   8   6   2      241.30      258.63      5.25 o 
   9   6   2      206.82      227.24      4.98 o 
  10   6   2      143.27      140.78      3.88 o 
  11   6   2        1.23        0.16      1.30 o 
  -6   7   2       42.70       45.75      1.86 o 
  -5   7   2       80.68       77.24      2.47 o 
  -4   7   2      250.22      283.47      5.64 o 
  -3   7   2        5.66       10.55      1.11 o 
  -2   7   2       14.25       23.77      0.92 o 
  -1   7   2       25.59       27.25      0.91 o 
   0   7   2        8.95        7.48      0.61 o 
   1   7   2      380.20      366.98      6.76 o 
   2   7   2       29.35       29.00      0.99 o 
   3   7   2      348.62      332.23      5.70 o 
   4   7   2      292.22      289.24      4.35 o 
   5   7   2      308.72      308.56      4.69 o 
   6   7   2      668.61      658.88     10.74 o 
   7   7   2      301.07      292.21      5.15 o 
   8   7   2       50.23       61.33      2.39 o 
   9   7   2       86.92       93.44      3.43 o 
  10   7   2       15.91       22.25      2.06 o 
  11   7   2        5.52        3.60      1.63 o 
  -6   8   2       44.77       38.72      2.48 o 
  -5   8   2        9.16       10.55      1.36 o 
  -4   8   2       60.26       58.89      2.57 o 
  -3   8   2      113.93      119.87      2.81 o 
  -2   8   2      125.23      141.99      3.30 o 
  -1   8   2       69.62       68.03      1.95 o 
   0   8   2       18.66       22.08      0.97 o 
   1   8   2        0.03       -0.46      0.44 o 
   2   8   2       11.49        9.42      0.93 o 
   3   8   2        7.34        8.34      0.80 o 
   4   8   2      162.79      163.48      3.00 o 
   5   8   2       23.49       23.39      1.21 o 
   6   8   2        6.07       10.08      1.19 o 
   7   8   2      110.78      109.57      3.58 o 
   8   8   2       71.43       75.27      3.35 o 
   9   8   2        2.00        1.34      1.05 o 
  10   8   2        2.33        2.18      1.19 o 
  -4   9   2        9.09        6.40      1.91 o 
  -3   9   2        0.37        0.87      0.66 o 
  -2   9   2       33.79       42.38      1.83 o 
  -1   9   2        8.32       11.78      0.99 o 
   0   9   2       40.42       38.58      1.43 o 
   1   9   2       14.00       12.26      0.97 o 
   2   9   2       10.72        8.22      0.99 o 
   3   9   2        0.32       -0.08      0.55 o 
   4   9   2        5.27        6.54      0.98 o 
   5   9   2       72.84       61.39      2.32 o 
   6   9   2       23.75       24.65      1.85 o 
   7   9   2        8.05        5.97      1.22 o 
   8   9   2       14.97       15.76      1.79 o 
   9   9   2        3.51        2.37      1.15 o 
  10   9   2        9.48       10.49      1.70 o 
  -3  10   2       52.63       56.14      3.55 o 
  -2  10   2       16.84       15.51      1.47 o 
  -1  10   2        0.07       -0.63      0.68 o 
   0  10   2       20.67       22.23      1.49 o 
   1  10   2       52.08       57.25      2.06 o 
   2  10   2        0.19        0.07      0.74 o 
   3  10   2       10.30        9.52      1.31 o 
   4  10   2        0.52        1.54      0.89 o 
   5  10   2        0.01       -1.31      0.87 o 
   6  10   2       24.51       34.85      2.14 o 
   7  10   2      112.09      120.76      3.96 o 
   8  10   2       52.70       52.91      2.85 o 
   9  10   2       18.24       17.57      1.95 o 
  -1  11   2        2.11        3.32      1.15 o 
   0  11   2       23.52       26.31      1.66 o 
   1  11   2        5.09        8.54      1.24 o 
   2  11   2        0.16        0.62      0.88 o 
   3  11   2       19.94       30.28      2.06 o 
   4  11   2        9.24        9.47      1.70 o 
   5  11   2        4.73        2.88      1.42 o 
   6  11   2       39.67       43.39      2.41 o 
   7  11   2        9.36        8.36      1.48 o 
   2  12   2        0.15       -0.95      1.31 o 
   3  12   2       13.97        9.87      1.53 o 
   4  12   2        5.17        4.39      1.57 o 
   5  12   2        0.51        0.29      1.35 o 
  -6 -10   3        0.54       -0.86      1.17 o 
  -5 -10   3        0.41       -0.25      1.45 o 
  -4 -10   3       14.56       15.24      2.14 o 
  -3 -10   3        0.01        1.67      1.26 o 
  -2 -10   3        2.03       -0.17      1.21 o 
  -1 -10   3       10.66       14.10      1.94 o 
   0 -10   3      126.33      135.42      6.47 o 
   1 -10   3        1.86        1.79      1.57 o 
  -8  -9   3        4.02        3.00      1.55 o 
  -7  -9   3        1.28        1.49      1.39 o 
  -6  -9   3        0.67       -0.04      1.27 o 
  -5  -9   3        4.10        4.24      1.42 o 
  -4  -9   3       38.67       36.38      4.02 o 
  -3  -9   3        7.87        8.65      3.68 o 
  -2  -9   3        7.81        9.26      1.60 o 
  -1  -9   3       36.05       40.85      2.07 o 
   0  -9   3        2.05        3.22      1.18 o 
   1  -9   3      100.24      106.07      3.55 o 
   2  -9   3        0.08       -0.58      1.16 o 
   3  -9   3        1.54        0.81      1.16 o 
  -9  -8   3        4.52        3.00      1.39 o 
  -8  -8   3        5.40        4.32      1.36 o 
  -7  -8   3       22.19       23.03      2.02 o 
  -6  -8   3        9.04       10.37      2.88 o 
  -5  -8   3       83.38       82.84      3.60 o 
  -4  -8   3       15.85       13.01      1.75 o 
  -3  -8   3       61.09       54.41      2.40 o 
  -2  -8   3       19.23       18.38      1.47 o 
  -1  -8   3       16.89       17.73      1.36 o 
   0  -8   3        1.72        3.16      0.81 o 
   1  -8   3        0.01        0.72      0.94 o 
   2  -8   3      145.75      145.14      3.97 o 
   3  -8   3        9.03        7.52      1.44 o 
   4  -8   3        2.75        3.92      1.32 o 
  -9  -7   3       11.46       13.13      1.45 o 
  -8  -7   3       34.77       41.52      2.04 o 
  -7  -7   3        0.95        0.06      0.85 o 
  -6  -7   3       58.00       73.44      4.24 o 
  -5  -7   3        1.13        0.12      0.85 o 
  -4  -7   3        0.02        0.28      0.56 o 
  -3  -7   3        9.84        8.56      0.91 o 
  -2  -7   3       32.98       32.04      1.36 o 
  -1  -7   3      107.81      111.65      2.87 o 
   0  -7   3      343.99      343.52      6.06 o 
   1  -7   3        4.83        4.36      0.99 o 
   2  -7   3       68.28       67.54      1.95 o 
   3  -7   3       30.31       37.86      2.12 o 
   4  -7   3        6.24        2.26      1.15 o 
   5  -7   3        5.10        5.32      1.31 o 
   6  -7   3        5.62        3.49      1.34 o 
 -10  -6   3        4.25        2.23      1.11 o 
  -9  -6   3        4.27        0.65      1.39 o 
  -8  -6   3       19.45       17.69      1.33 o 
  -7  -6   3       13.40        8.06      1.03 o 
  -6  -6   3       10.14        6.33      1.04 o 
  -5  -6   3        0.27        0.11      0.54 o 
  -4  -6   3       25.34       26.25      1.98 o 
  -3  -6   3      327.11      316.17      4.47 o 
  -2  -6   3       46.09       50.67      1.46 o 
  -1  -6   3      146.26      149.37      3.38 o 
   0  -6   3       33.21       30.89      1.11 o 
   1  -6   3      138.66      153.17      2.71 o 
   2  -6   3      125.56      109.62      2.07 o 
   3  -6   3       53.46       47.17      1.51 o 
   4  -6   3       10.82       18.94      1.17 o 
   5  -6   3        2.16        2.10      0.98 o 
   6  -6   3       20.36       16.82      1.40 o 
   7  -6   3        8.31        7.76      1.40 o 
 -10  -5   3       17.22       20.97      1.81 o 
  -9  -5   3        3.61        6.20      1.12 o 
  -8  -5   3       21.00       18.67      1.29 o 
  -7  -5   3        5.51        5.27      0.79 o 
  -6  -5   3        7.65        5.39      0.82 o 
  -5  -5   3      104.61      107.63      2.32 o 
  -4  -5   3      206.90      204.76      3.98 o 
  -3  -5   3       18.24       19.88      1.15 o 
  -2  -5   3      195.60      191.96      3.16 o 
  -1  -5   3        0.03        0.22      0.36 o 
   0  -5   3       15.27       21.47      0.80 o 
   1  -5   3      115.71      104.99      1.82 o 
   2  -5   3      138.76      141.95      2.73 o 
   3  -5   3       13.76       16.14      0.91 o 
   4  -5   3      108.64      106.67      2.62 o 
   5  -5   3        4.00        3.95      0.84 o 
   6  -5   3       51.10       49.65      2.09 o 
   7  -5   3       21.17       19.37      1.72 o 
   8  -5   3       22.75       22.31      1.50 o 
 -10  -4   3        0.63        1.68      1.03 o 
  -9  -4   3        6.15        9.95      1.17 o 
  -8  -4   3        0.12       -0.16      0.68 o 
  -7  -4   3      227.38      242.26      4.35 o 
  -6  -4   3      170.80      173.70      3.05 o 
  -5  -4   3      321.14      324.03      4.34 o 
  -4  -4   3     2098.31     2134.28     22.95 o 
  -3  -4   3      340.99      342.76      4.76 o 
  -2  -4   3      244.96      240.56      3.35 o 
  -1  -4   3     1717.71     1746.46     18.61 o 
   0  -4   3       40.82       37.51      0.93 o 
   1  -4   3       10.37       14.09      0.60 o 
   2  -4   3      353.96      375.79      4.69 o 
   3  -4   3      120.82      147.95      3.03 o 
   4  -4   3        0.63        0.27      0.49 o 
   5  -4   3        0.15       -0.75      0.54 o 
   6  -4   3       59.02       57.92      1.93 o 
   7  -4   3        8.25        8.19      1.17 o 
   8  -4   3        8.99       11.32      1.49 o 
 -10  -3   3       21.31       20.13      1.66 o 
  -9  -3   3       22.24       18.94      1.34 o 
  -8  -3   3       92.39       93.54      2.17 o 
  -7  -3   3       14.92       15.16      0.89 o 
  -6  -3   3       40.00       37.88      1.17 o 
  -5  -3   3      287.79      315.58      3.89 o 
  -4  -3   3       12.83       14.69      0.62 o 
  -3  -3   3     1600.43     1552.76     14.21 o 
  -2  -3   3      142.59      139.63      2.48 o 
  -1  -3   3      107.74       86.01      1.65 o 
   0  -3   3      607.54      573.14      6.67 o 
   1  -3   3      204.04      217.95      2.74 o 
   2  -3   3       53.24       61.18      1.15 o 
   3  -3   3       20.45       27.82      1.06 o 
   4  -3   3       36.97       33.56      1.18 o 
   5  -3   3       39.86       36.55      1.29 o 
   6  -3   3       12.65       21.11      1.22 o 
   7  -3   3       54.12       50.33      1.82 o 
   8  -3   3       85.67       82.80      2.76 o 
   9  -3   3        4.65        6.38      1.32 o 
 -10  -2   3        0.26        0.17      0.74 o 
  -9  -2   3       12.44       13.47      1.65 o 
  -8  -2   3        1.96        3.18      0.69 o 
  -7  -2   3       23.97       20.94      0.96 o 
  -6  -2   3      199.65      192.52      2.85 o 
  -5  -2   3       15.06       18.43      0.75 o 
  -4  -2   3       41.90       45.92      1.07 o 
  -3  -2   3        0.22        0.93      0.32 o 
  -2  -2   3     3288.27     3346.47     29.62 o 
  -1  -2   3       40.60       34.47      0.71 o 
   0  -2   3        7.15        7.55      0.34 o 
   1  -2   3       82.64       84.96      1.16 o 
   2  -2   3     4708.09     4868.98     42.88 o 
   3  -2   3      654.72      662.38      9.24 o 
   4  -2   3       62.83       71.62      1.65 o 
   5  -2   3      253.04      236.35      3.80 o 
   6  -2   3      114.83      118.21      2.47 o 
   7  -2   3      357.44      330.24      5.69 o 
   8  -2   3        6.73       10.65      1.18 o 
   9  -2   3       33.54       31.96      3.63 o 
  10  -2   3        9.54        2.70      1.13 o 
 -10  -1   3        0.39        2.00      0.78 o 
  -9  -1   3        1.48        1.67      0.69 o 
  -8  -1   3       44.77       51.04      1.57 o 
  -7  -1   3      139.53      145.23      2.50 o 
  -6  -1   3      216.56      211.30      2.92 o 
  -5  -1   3       75.90       87.57      1.53 o 
  -4  -1   3      213.89      205.46      2.55 o 
  -3  -1   3     1695.52     1678.51     15.07 o 
  -2  -1   3        2.01        1.95      0.28 o 
  -1  -1   3    10712.00    10576.76     97.01 o 
   0  -1   3     3018.49     2774.78     25.84 o 
   1  -1   3     1592.54     1630.84     16.22 o 
   2  -1   3     2802.27     2753.62     27.00 o 
   3  -1   3      223.82      254.70      3.59 o 
   4  -1   3       44.96       53.97      1.24 o 
   5  -1   3       88.32      112.25      2.22 o 
   6  -1   3       86.96       84.00      1.96 o 
   7  -1   3        0.13        0.57      0.56 o 
   8  -1   3      142.56      134.60      3.15 o 
   9  -1   3      336.89      314.24      6.46 o 
  10  -1   3        2.77        2.35      1.09 o 
 -10   0   3       21.79       19.76      1.62 o 
  -9   0   3       39.00       29.86      2.43 o 
  -8   0   3        2.75        0.15      0.67 o 
  -7   0   3        0.11       -0.49      0.33 o 
  -6   0   3       33.79       35.59      0.94 o 
  -5   0   3       48.05       57.74      1.33 o 
  -4   0   3      874.30      944.35     10.88 o 
  -3   0   3        7.45       11.99      0.43 o 
  -2   0   3     6788.55     6817.64     62.63 o 
  -1   0   3     1212.34     1130.56     10.16 o 
   0   0   3       13.50       12.00      0.36 o 
   1   0   3        0.10       -0.10      0.19 o 
   2   0   3      444.59      434.13      4.99 o 
   3   0   3      990.61     1046.90     12.10 o 
   4   0   3        3.80        1.87      0.41 o 
   5   0   3       26.74       29.19      0.98 o 
   6   0   3       30.28       33.28      1.26 o 
   7   0   3        4.02        6.38      0.76 o 
   8   0   3      198.10      186.99      4.12 o 
   9   0   3      120.00      121.59      3.10 o 
  10   0   3       57.41       44.87      2.30 o 
 -10   1   3        5.62        8.91      1.31 o 
  -9   1   3       17.74       26.74      1.56 o 
  -8   1   3        1.72       -0.05      0.73 o 
  -7   1   3       67.06       54.71      1.53 o 
  -6   1   3       15.84       18.63      1.22 o 
  -5   1   3       46.22       55.14      2.14 o 
  -4   1   3        6.69        5.40      0.50 o 
  -3   1   3     1173.93     1131.93     13.96 o 
  -2   1   3       35.04       36.57      0.71 o 
  -1   1   3     5726.31     5537.74     53.94 o 
   0   1   3     2293.29     2282.39     20.23 o 
   1   1   3      184.51      136.00      1.65 o 
   2   1   3        0.05        0.70      0.24 o 
   3   1   3     2543.52     2563.62     28.64 o 
   4   1   3     2625.27     2698.34     30.23 o 
   5   1   3      255.87      261.28      3.99 o 
   6   1   3      569.39      542.33      7.45 o 
   7   1   3       10.31       10.09      0.86 o 
   8   1   3       40.45       34.71      1.61 o 
   9   1   3       32.28       26.44      1.56 o 
  10   1   3        1.96        1.56      1.06 o 
  11   1   3       17.88       23.96      1.99 o 
 -10   2   3        0.02        0.22      0.81 o 
  -9   2   3        2.16        1.72      0.79 o 
  -8   2   3       61.56       56.23      1.90 o 
  -7   2   3        4.69        3.88      0.59 o 
  -6   2   3      136.73      129.59      3.93 o 
  -5   2   3       14.51       14.44      1.16 o 
  -4   2   3        1.55        2.62      0.42 o 
  -3   2   3      189.74      211.72      4.87 o 
  -2   2   3       41.83       59.13      1.30 o 
  -1   2   3      562.53      566.35      7.04 o 
   0   2   3     2854.28     2899.54     28.37 o 
   1   2   3     2288.00     2180.13     22.70 o 
   2   2   3     1708.72     1795.80     21.24 o 
   3   2   3     2679.60     2664.93     29.72 o 
   4   2   3      976.45      997.54     11.69 o 
   5   2   3      516.96      556.48      7.07 o 
   6   2   3      497.76      523.55      7.96 o 
   7   2   3      250.97      264.51      5.34 o 
   8   2   3        0.01       -0.83      0.63 o 
   9   2   3        6.53        3.12      0.92 o 
  10   2   3        8.54        6.59      1.15 o 
  11   2   3        7.57        6.06      1.33 o 
  -9   3   3        1.49        0.06      1.42 o 
  -8   3   3      160.51      160.57      6.90 o 
  -7   3   3      789.96      832.16     20.19 o 
  -6   3   3       47.57       43.65      2.82 o 
  -5   3   3        2.81        1.96      0.83 o 
  -4   3   3      201.05      221.98      5.26 o 
  -3   3   3        1.63        2.61      0.68 o 
  -2   3   3      134.17      127.94      2.40 o 
  -1   3   3      890.69      994.87     12.20 o 
   0   3   3      281.71      292.95      3.18 o 
   1   3   3       39.44       42.44      0.83 o 
   2   3   3       45.63       49.04      0.99 o 
   3   3   3      409.14      365.31      4.76 o 
   4   3   3     2833.19     2952.27     39.16 o 
   5   3   3      496.98      494.64      6.87 o 
   6   3   3       80.07       85.74      2.17 o 
   7   3   3       24.19       25.90      1.51 o 
   8   3   3       91.61       86.79      3.64 o 
   9   3   3       11.40       13.28      1.46 o 
  10   3   3        8.62        5.52      1.13 o 
  11   3   3       14.28       11.93      1.65 o 
  -9   4   3        1.48        3.76      0.84 o 
  -8   4   3       16.02       11.86      1.07 o 
  -7   4   3        1.26        7.73      1.75 o 
  -6   4   3      377.34      377.16      8.62 o 
  -5   4   3        0.84        1.24      0.84 o 
  -4   4   3        2.99        4.01      0.90 o 
  -3   4   3       69.31       73.23      1.65 o 
  -2   4   3      221.12      268.65      4.52 o 
  -1   4   3      188.71      188.37      2.43 o 
   0   4   3      525.74      510.95      6.09 o 
   1   4   3        1.24        0.48      0.24 o 
   2   4   3        6.04        6.08      0.49 o 
   3   4   3      129.48      128.19      2.31 o 
   4   4   3      734.13      705.17      9.33 o 
   5   4   3      400.60      408.97      6.51 o 
   6   4   3       20.59       24.57      1.23 o 
   7   4   3       59.48       62.83      1.98 o 
   8   4   3       84.74       74.61      2.62 o 
   9   4   3       16.22       16.11      2.31 o 
  10   4   3        2.19        0.83      0.95 o 
  11   4   3       97.05       92.61      3.17 o 
  -8   5   3       14.07        9.98      1.26 o 
  -7   5   3       24.70       25.39      1.29 o 
  -6   5   3        9.84       13.31      3.09 o 
  -5   5   3      381.84      415.83     12.74 o 
  -4   5   3        2.83        1.90      0.52 o 
  -3   5   3      270.98      292.97      6.24 o 
  -2   5   3       50.67       47.80      1.23 o 
  -1   5   3     1348.86     1378.95     18.54 o 
   0   5   3     2089.74     2214.78     24.81 o 
   1   5   3      360.05      326.98      4.23 o 
   2   5   3     2371.34     2513.05     26.41 o 
   3   5   3        4.63        3.82      0.47 o 
   4   5   3      805.95      774.20     11.24 o 
   5   5   3      595.63      623.86      8.60 o 
   6   5   3       45.04       55.58      1.71 o 
   7   5   3      120.48      116.51      2.89 o 
   8   5   3       68.81       62.50      2.03 o 
   9   5   3        1.27        1.64      1.08 o 
  10   5   3      161.79      166.85      4.74 o 
  11   5   3       95.45       99.22      3.33 o 
  -7   6   3        2.55        2.48      0.73 o 
  -6   6   3        1.11        1.37      0.73 o 
  -5   6   3       13.78        9.74      0.75 o 
  -4   6   3       62.46       62.83      1.75 o 
  -3   6   3      216.22      190.86      3.58 o 
  -2   6   3      303.17      339.83      5.11 o 
  -1   6   3      378.21      392.93      5.92 o 
   0   6   3       83.76       77.26      1.56 o 
   1   6   3      272.05      288.83      3.89 o 
   2   6   3       18.45       19.95      0.83 o 
   3   6   3        4.48        2.57      0.52 o 
   4   6   3       59.11       56.01      1.48 o 
   5   6   3        0.42       -0.31      0.43 o 
   6   6   3        0.66       -0.39      0.48 o 
   7   6   3       31.18       31.32      1.49 o 
   8   6   3        1.39        1.12      0.96 o 
   9   6   3       25.48       22.63      1.93 o 
  10   6   3       81.49       90.55      4.08 o 
  11   6   3       14.33       16.52      2.29 o 
  -6   7   3        8.13        7.20      1.05 o 
  -5   7   3        3.03        5.16      0.82 o 
  -4   7   3        2.67        0.40      0.69 o 
  -3   7   3       18.75       14.13      1.13 o 
  -2   7   3        0.14       -0.63      0.45 o 
  -1   7   3        0.79       -0.17      0.36 o 
   0   7   3       24.42       26.28      1.06 o 
   1   7   3       22.96       26.19      1.04 o 
   2   7   3      166.66      169.89      2.73 o 
   3   7   3       45.13       59.69      1.53 o 
   4   7   3       94.26       97.80      2.11 o 
   5   7   3       30.30       28.77      1.24 o 
   6   7   3       25.93       32.66      1.30 o 
   7   7   3      312.58      315.77      5.46 o 
   8   7   3        8.08        5.75      1.24 o 
   9   7   3       40.21       33.97      2.26 o 
  10   7   3        7.01        5.15      1.31 o 
  11   7   3       11.87       10.65      1.91 o 
  -5   8   3       34.81       39.08      2.99 o 
  -4   8   3        0.03       -1.05      0.70 o 
  -3   8   3        1.41        2.73      1.11 o 
  -2   8   3      197.73      208.92      5.46 o 
  -1   8   3        0.26        1.22      0.52 o 
   0   8   3       22.67       29.73      1.05 o 
   1   8   3      188.45      166.46      2.85 o 
   2   8   3       98.63       88.38      1.98 o 
   3   8   3      307.77      307.40      4.53 o 
   4   8   3       75.94       71.17      1.86 o 
   5   8   3      183.32      187.68      4.41 o 
   6   8   3       23.78       21.59      1.39 o 
   7   8   3        0.23       -0.26      1.07 o 
   8   8   3        2.88        3.73      1.16 o 
   9   8   3        8.84        8.97      1.49 o 
  10   8   3        2.09        1.10      1.11 o 
  -4   9   3       55.66       63.93      3.41 o 
  -3   9   3        9.79        6.79      1.56 o 
  -2   9   3       10.74        6.32      0.90 o 
  -1   9   3        4.79        6.34      1.00 o 
   0   9   3       19.42       22.84      1.11 o 
   1   9   3       60.30       56.93      1.72 o 
   2   9   3       20.22       14.52      1.16 o 
   3   9   3       98.18       96.59      2.30 o 
   4   9   3       76.65       83.05      2.45 o 
   5   9   3       57.01       51.79      2.08 o 
   6   9   3       36.30       38.75      2.16 o 
   7   9   3        1.90        1.00      0.93 o 
   8   9   3        1.16       -1.32      0.88 o 
   9   9   3        0.39       -0.04      1.07 o 
  10   9   3        6.30       10.20      1.74 o 
  -3  10   3       21.58       22.32      2.08 o 
  -2  10   3       25.33       17.77      1.57 o 
  -1  10   3        0.40       -0.56      0.77 o 
   0  10   3       30.41       26.78      1.37 o 
   1  10   3       41.07       41.41      1.74 o 
   2  10   3        0.24       -0.36      0.72 o 
   3  10   3       16.54       17.14      1.58 o 
   4  10   3       28.06       28.13      1.57 o 
   5  10   3       42.82       43.56      2.71 o 
   6  10   3        5.72        8.93      1.39 o 
   7  10   3        0.85       -0.22      0.95 o 
   8  10   3        0.24       -0.68      0.98 o 
   9  10   3        0.90        1.63      1.32 o 
  -1  11   3       18.22       20.15      2.08 o 
   0  11   3        0.21        1.44      0.82 o 
   1  11   3        0.69        0.79      0.86 o 
   2  11   3      129.34      120.85      3.50 o 
   3  11   3       19.26       16.11      1.63 o 
   4  11   3       26.32       24.78      1.94 o 
   5  11   3       45.96       41.52      5.20 o 
   6  11   3        6.48        3.14      1.45 o 
   7  11   3        0.04        1.56      1.13 o 
   8  11   3       36.79       43.58      2.70 o 
   2  12   3       44.03       45.32      2.35 o 
   3  12   3        1.45        2.87      1.18 o 
   4  12   3        9.57        5.82      1.57 o 
   5  12   3       23.02       27.92      2.58 o 
  -5 -10   4        2.99        4.81      1.63 o 
  -4 -10   4        3.42        4.43      1.56 o 
  -3 -10   4       12.65       13.07      2.10 o 
  -2 -10   4        2.47        1.19      1.38 o 
  -1 -10   4        1.22        0.43      1.39 o 
   0 -10   4       62.91       69.98      3.63 o 
  -7  -9   4        1.72        0.90      1.59 o 
  -6  -9   4        0.01       -0.33      1.24 o 
  -5  -9   4        0.90        0.30      2.04 o 
  -4  -9   4        0.45       -1.54      1.03 o 
  -3  -9   4        8.00        4.14      1.40 o 
  -2  -9   4        6.38        7.64      1.60 o 
  -1  -9   4       59.71       56.09      3.16 o 
   0  -9   4       17.72       17.89      2.11 o 
   1  -9   4       34.63       38.60      2.39 o 
   2  -9   4        0.09       -0.11      1.24 o 
  -8  -8   4        0.62       -0.98      1.36 o 
  -7  -8   4        4.61       -0.80      1.22 o 
  -6  -8   4        1.55        2.51      1.27 o 
  -5  -8   4        0.17       -0.78      1.08 o 
  -4  -8   4       26.70       29.30      4.83 o 
  -3  -8   4       19.87       23.48      3.26 o 
  -2  -8   4       30.69       26.37      2.23 o 
  -1  -8   4        4.52        3.21      1.10 o 
   0  -8   4        1.22        2.48      1.07 o 
   1  -8   4       29.92       30.48      2.02 o 
   2  -8   4        2.34        3.05      1.17 o 
   3  -8   4        0.04        0.33      1.19 o 
   4  -8   4       40.41       40.58      3.25 o 
  -9  -7   4        0.77        1.14      1.39 o 
  -8  -7   4       20.40       24.46      3.80 o 
  -7  -7   4       12.40       12.63      1.89 o 
  -6  -7   4       15.94       13.33      1.89 o 
  -5  -7   4        3.81        2.56      1.06 o 
  -4  -7   4       14.62       15.38      1.52 o 
  -3  -7   4       41.76       38.37      2.90 o 
  -2  -7   4       10.79       10.98      1.33 o 
  -1  -7   4        7.05        3.79      1.10 o 
   0  -7   4       18.01       11.46      2.12 o 
   1  -7   4        3.12        1.63      0.84 o 
   2  -7   4       35.09       34.39      1.78 o 
   3  -7   4        0.12       -1.05      0.70 o 
   4  -7   4        0.06        0.05      0.92 o 
   5  -7   4        6.75        6.24      1.43 o 
  -9  -6   4        4.65        4.15      1.10 o 
  -8  -6   4        2.23        3.85      0.93 o 
  -7  -6   4       50.53       51.23      2.49 o 
  -6  -6   4      110.49      114.79      4.47 o 
  -5  -6   4        0.49       -0.52      0.69 o 
  -4  -6   4       54.92       58.72      2.03 o 
  -3  -6   4        0.02       -0.26      0.57 o 
  -2  -6   4      195.16      197.77      3.27 o 
  -1  -6   4       72.18       69.67      1.61 o 
   0  -6   4      559.12      560.95     12.02 o 
   1  -6   4      315.32      319.24      5.62 o 
   2  -6   4       33.39       24.63      1.35 o 
   3  -6   4      210.28      207.10      3.88 o 
   4  -6   4       21.24       18.67      1.81 o 
   5  -6   4        3.90        2.00      1.14 o 
   6  -6   4       12.33       16.95      1.53 o 
 -10  -5   4       18.06       15.40      1.69 o 
  -9  -5   4       14.08       13.05      1.36 o 
  -8  -5   4        6.67        9.76      1.20 o 
  -7  -5   4       16.57       21.21      1.31 o 
  -6  -5   4      144.55      143.29      2.84 o 
  -5  -5   4       73.34       66.06      1.74 o 
  -4  -5   4        0.05        1.22      0.50 o 
  -3  -5   4      174.74      168.26      5.92 o 
  -2  -5   4       31.70       30.44      1.13 o 
  -1  -5   4      164.42      163.72      2.44 o 
   0  -5   4       17.01       20.61      1.12 o 
   1  -5   4       69.82       79.28      1.96 o 
   2  -5   4      147.60      142.01      2.83 o 
   3  -5   4       23.81       25.37      1.64 o 
   4  -5   4        1.65        0.33      0.72 o 
   5  -5   4      182.58      166.32      3.84 o 
   6  -5   4      149.06      137.06      4.30 o 
   7  -5   4       36.68       33.92      2.23 o 
 -10  -4   4        0.04        1.66      1.07 o 
  -9  -4   4       15.68       15.79      1.54 o 
  -8  -4   4       61.70       55.69      2.54 o 
  -7  -4   4       19.29       16.11      1.06 o 
  -6  -4   4      131.58      122.26      2.49 o 
  -5  -4   4       39.34       41.12      1.19 o 
  -4  -4   4      278.34      259.27      3.61 o 
  -3  -4   4      268.23      283.65      3.60 o 
  -2  -4   4      404.31      390.52      5.38 o 
  -1  -4   4        2.78        1.39      0.45 o 
   0  -4   4      214.86      219.27      3.42 o 
   1  -4   4        6.82        7.14      0.60 o 
   2  -4   4       85.72       82.34      2.52 o 
   3  -4   4       57.41       58.42      1.67 o 
   4  -4   4        2.75        2.62      0.71 o 
   5  -4   4        1.72        1.77      0.72 o 
   6  -4   4        1.11        0.55      0.75 o 
   7  -4   4       52.29       45.83      2.49 o 
   8  -4   4        1.25        1.89      2.16 o 
 -10  -3   4       22.69       22.03      1.94 o 
  -9  -3   4       29.83       31.86      1.90 o 
  -8  -3   4        4.25        5.34      0.84 o 
  -7  -3   4        0.21        0.12      0.55 o 
  -6  -3   4       11.73        6.08      0.66 o 
  -5  -3   4        2.38        4.31      0.93 o 
  -4  -3   4       12.04       13.47      0.83 o 
  -3  -3   4     1173.24     1136.91     11.14 o 
  -2  -3   4       29.82       30.25      0.96 o 
  -1  -3   4       15.21       20.35      0.93 o 
   0  -3   4      243.76      223.33      3.62 o 
   1  -3   4      316.87      375.64      4.64 o 
   2  -3   4       13.38        5.63      0.56 o 
   3  -3   4      499.66      483.12      6.26 o 
   4  -3   4        9.64        7.76      0.77 o 
   5  -3   4       77.19       74.65      1.96 o 
   6  -3   4        8.46        7.07      0.93 o 
   7  -3   4        9.39        9.38      1.07 o 
   8  -3   4      196.39      178.02      5.12 o 
   9  -3   4        1.63        3.02      1.28 o 
 -10  -2   4        0.52       -0.70      1.12 o 
  -9  -2   4        0.00       -0.56      0.79 o 
  -8  -2   4        3.00        3.51      0.71 o 
  -7  -2   4       13.16       18.81      0.89 o 
  -6  -2   4       16.96       14.33      0.77 o 
  -5  -2   4        1.11        1.08      0.48 o 
  -4  -2   4      220.86      216.22      2.65 o 
  -3  -2   4      490.46      514.53      5.34 o 
  -2  -2   4        3.73        4.28      0.33 o 
  -1  -2   4       13.69       11.71      0.52 o 
   0  -2   4        0.33        1.01      0.26 o 
   1  -2   4      296.39      312.35      4.15 o 
   2  -2   4      228.35      260.07      3.16 o 
   3  -2   4       60.19       62.46      1.48 o 
   4  -2   4        3.16        1.08      0.44 o 
   5  -2   4       62.90       61.01      1.90 o 
   6  -2   4       13.79       17.57      1.05 o 
   7  -2   4        4.25        1.86      0.75 o 
   8  -2   4       51.08       46.79      2.15 o 
   9  -2   4        2.51        1.33      1.13 o 
 -10  -1   4        1.50        0.03      0.92 o 
  -9  -1   4        1.17        1.94      0.73 o 
  -8  -1   4        4.07        2.70      0.71 o 
  -7  -1   4       13.34        9.44      0.84 o 
  -6  -1   4       38.79       35.75      1.04 o 
  -5  -1   4        0.05        0.19      0.66 o 
  -4  -1   4       52.68       69.49      1.19 o 
  -3  -1   4      613.28      631.40      7.02 o 
  -2  -1   4      108.08      116.67      1.44 o 
  -1  -1   4     2056.24     2081.88     17.81 o 
   0  -1   4      685.01      614.64      6.51 o 
   1  -1   4     1237.43     1177.82     13.16 o 
   2  -1   4        2.64        2.29      0.40 o 
   3  -1   4      741.92      794.29      8.88 o 
   4  -1   4       72.23       77.10      1.68 o 
   5  -1   4        0.81        0.59      0.48 o 
   6  -1   4       58.50       55.31      1.72 o 
   7  -1   4      162.34      174.71      3.69 o 
   8  -1   4      103.40       96.73      2.71 o 
   9  -1   4      160.10      148.82      4.65 o 
  10  -1   4        1.81        1.06      1.18 o 
 -10   0   4        0.71       -1.00      0.81 o 
  -9   0   4       24.59       21.02      1.49 o 
  -8   0   4        4.38        5.25      1.41 o 
  -7   0   4        0.18       -0.34      0.33 o 
  -6   0   4        4.76        3.14      0.52 o 
  -5   0   4      389.36      381.18      4.53 o 
  -4   0   4       68.89       55.53      1.09 o 
  -3   0   4      862.86      841.00      9.10 o 
  -2   0   4      426.89      469.83      4.69 o 
  -1   0   4     3349.69     3412.06     28.79 o 
   0   0   4        0.35        4.91      0.33 o 
   1   0   4      914.43      960.84      9.84 o 
   2   0   4        6.33        3.11      0.40 o 
   3   0   4      129.74      155.77      2.45 o 
   4   0   4      417.42      396.76      5.21 o 
   5   0   4        3.87        4.19      0.55 o 
   6   0   4       70.48       81.80      2.19 o 
   7   0   4      552.72      557.71      8.74 o 
   8   0   4      500.01      491.32      8.08 o 
   9   0   4      184.00      189.22      4.69 o 
  10   0   4       66.72       69.42      3.28 o 
 -10   1   4        7.00        8.07      1.19 o 
  -9   1   4       12.98       11.40      1.34 o 
  -8   1   4        1.26        1.50      0.71 o 
  -7   1   4       16.70       20.61      1.27 o 
  -6   1   4       92.70      111.15      2.02 o 
  -5   1   4      459.50      453.55      6.76 o 
  -4   1   4     2260.82     2315.42     24.33 o 
  -3   1   4     1570.56     1589.78     16.68 o 
  -2   1   4     3859.16     3876.73     37.73 o 
  -1   1   4     1826.43     1884.56     16.79 o 
   0   1   4     1617.83     1614.00     14.48 o 
   1   1   4     4908.45     4862.15     44.89 o 
   2   1   4      815.31      813.16      8.45 o 
   3   1   4      243.32      253.65      3.82 o 
   4   1   4       37.32       46.04      1.76 o 
   5   1   4       15.72       16.72      0.95 o 
   6   1   4      106.60      107.05      2.50 o 
   7   1   4       39.04       33.13      1.53 o 
   8   1   4      158.89      171.31      3.79 o 
   9   1   4       38.75       39.54      2.12 o 
  10   1   4        8.21        7.76      1.56 o 
  11   1   4        0.97        1.16      1.23 o 
  -9   2   4        1.25        1.33      0.75 o 
  -8   2   4      178.99      189.62      5.58 o 
  -7   2   4       24.47       25.93      1.51 o 
  -6   2   4      106.31      117.50      3.22 o 
  -5   2   4       18.27       23.76      0.95 o 
  -4   2   4      813.59      857.25     12.01 o 
  -3   2   4      748.71      715.24      9.85 o 
  -2   2   4      707.29      714.09      9.00 o 
  -1   2   4      814.44      839.50      9.53 o 
   0   2   4     1564.37     1544.37     14.52 o 
   1   2   4      199.69      190.10      2.31 o 
   2   2   4      100.51       83.26      1.71 o 
   3   2   4      491.55      511.58      6.88 o 
   4   2   4      565.00      635.53     10.34 o 
   5   2   4      891.18      874.42     11.41 o 
   6   2   4       62.16       58.55      1.80 o 
   7   2   4      383.06      381.53      6.37 o 
   8   2   4       71.34       60.62      2.36 o 
   9   2   4      117.78      121.23      3.65 o 
  10   2   4       43.08       42.25      2.30 o 
  11   2   4        0.00        0.50      1.10 o 
  -9   3   4       43.76       46.02      2.13 o 
  -8   3   4        5.82        6.42      0.75 o 
  -7   3   4      124.36      130.46      5.42 o 
  -6   3   4        1.07        0.66      0.91 o 
  -5   3   4       87.79       91.30      4.88 o 
  -4   3   4       12.60       11.45      1.24 o 
  -3   3   4      551.60      573.70     10.87 o 
  -2   3   4      170.11      172.39      2.78 o 
  -1   3   4     1012.14     1071.89     11.35 o 
   0   3   4      101.14      123.98      1.71 o 
   1   3   4      228.52      250.13      3.07 o 
   2   3   4       99.40      114.53      2.72 o 
   3   3   4      255.20      245.45      4.10 o 
   4   3   4     1175.54     1356.17     22.01 o 
   5   3   4      239.11      209.41      3.52 o 
   6   3   4       11.22        7.86      0.84 o 
   7   3   4        2.08        4.00      0.80 o 
   8   3   4      169.42      179.91      4.40 o 
   9   3   4      631.48      654.65     13.45 o 
  10   3   4       29.75       33.92      2.13 o 
  11   3   4        7.75        4.51      1.36 o 
  -8   4   4       25.47       25.14      1.54 o 
  -7   4   4        1.99        2.21      1.48 o 
  -6   4   4      265.33      289.86      7.20 o 
  -5   4   4        6.60        4.98      1.67 o 
  -4   4   4       14.27       18.45      1.95 o 
  -3   4   4       55.16       57.55      1.39 o 
  -2   4   4      146.87      178.87      4.78 o 
  -1   4   4       61.54       52.77      1.01 o 
   0   4   4      688.87      733.61      8.00 o 
   1   4   4      519.81      489.14      5.95 o 
   2   4   4      818.73      840.03      9.91 o 
   3   4   4       85.35      149.09      2.62 o 
   4   4   4       14.09       14.25      0.82 o 
   5   4   4      479.41      505.04      7.84 o 
   6   4   4      228.69      235.32      4.01 o 
   7   4   4       36.57       35.66      1.61 o 
   8   4   4       42.95       47.66      1.91 o 
   9   4   4      281.97      284.66      7.21 o 
  10   4   4       80.88       90.25      3.79 o 
  11   4   4        0.01        1.18      1.07 o 
  -8   5   4        3.00        0.78      2.38 o 
  -7   5   4       33.76       30.32      2.84 o 
  -6   5   4        7.00        8.40      2.24 o 
  -5   5   4       51.08       48.43      3.31 o 
  -4   5   4       16.36       16.32      1.97 o 
  -3   5   4      103.18      100.20      2.77 o 
  -2   5   4      185.34      198.50      3.48 o 
  -1   5   4      361.24      360.88      4.46 o 
   0   5   4       70.58       60.72      1.11 o 
   1   5   4      568.86      566.52      6.86 o 
   2   5   4       36.34       38.58      1.05 o 
   3   5   4        7.34        2.28      0.46 o 
   4   5   4       97.98      120.10      2.41 o 
   5   5   4      164.66      160.25      3.03 o 
   6   5   4      379.24      384.69      9.15 o 
   7   5   4        6.50        3.71      0.81 o 
   8   5   4        4.58        2.02      1.15 o 
   9   5   4      107.29      109.59      4.10 o 
  10   5   4      148.21      150.32      4.58 o 
  11   5   4       85.12       89.48      4.14 o 
  -7   6   4       70.86       62.71      6.20 o 
  -6   6   4        4.52        6.59      1.92 o 
  -5   6   4       48.08       49.54      3.51 o 
  -4   6   4       47.51       46.56      3.26 o 
  -3   6   4       33.36       32.23      1.07 o 
  -2   6   4        1.53        1.60      0.47 o 
  -1   6   4      356.37      337.86      4.68 o 
   0   6   4        0.12       -0.12      0.34 o 
   1   6   4      243.43      235.69      3.62 o 
   2   6   4       57.61       61.58      1.42 o 
   3   6   4       69.19       49.91      1.44 o 
   4   6   4       63.13       72.28      1.72 o 
   5   6   4      437.49      443.04      7.25 o 
   6   6   4      730.91      710.97      9.94 o 
   7   6   4       27.75       30.03      1.59 o 
   8   6   4      144.27      145.62      4.71 o 
   9   6   4       15.67       14.44      1.65 o 
  10   6   4        1.17       -0.23      1.29 o 
  11   6   4       24.84       24.26      2.55 o 
  -6   7   4        0.02       -0.44      0.59 o 
  -5   7   4        1.71        0.33      0.54 o 
  -4   7   4        7.23        6.48      0.80 o 
  -3   7   4       71.87       67.03      2.57 o 
  -2   7   4        0.01       -0.19      0.50 o 
  -1   7   4       45.36       54.64      1.35 o 
   0   7   4        9.56       10.99      0.63 o 
   1   7   4      222.32      219.39      4.42 o 
   2   7   4      100.52       94.78      2.11 o 
   3   7   4      609.97      622.64      8.59 o 
   4   7   4       31.57       32.20      1.33 o 
   5   7   4      338.92      330.29      5.35 o 
   6   7   4      385.11      406.40      6.98 o 
   7   7   4      688.32      703.50     11.18 o 
   8   7   4      204.48      213.95      6.63 o 
   9   7   4       80.23       73.48      3.69 o 
  10   7   4        4.09        4.57      1.54 o 
  11   7   4        4.29        4.38      1.67 o 
  -5   8   4      232.09      260.87      6.00 o 
  -4   8   4       73.42       64.90      3.28 o 
  -3   8   4       17.99       27.74      1.59 o 
  -2   8   4      178.58      157.15      4.61 o 
  -1   8   4       57.98       58.99      1.52 o 
   0   8   4       37.47       35.08      1.11 o 
   1   8   4       91.78       84.13      1.86 o 
   2   8   4      111.93      117.16      2.39 o 
   3   8   4       65.52       60.41      1.76 o 
   4   8   4      340.55      313.96      4.74 o 
   5   8   4        1.79        0.31      0.74 o 
   6   8   4      113.49      111.28      3.10 o 
   7   8   4       21.74       20.49      1.78 o 
   8   8   4        9.94        8.22      1.87 o 
   9   8   4        1.29        0.97      1.02 o 
  10   8   4        5.39        6.51      1.44 o 
  -4   9   4        3.71        1.68      1.11 o 
  -3   9   4       17.89       18.52      1.55 o 
  -2   9   4       15.82       20.05      1.60 o 
  -1   9   4        6.13        5.78      1.07 o 
   0   9   4      139.23      137.46      2.68 o 
   1   9   4        9.41       10.55      1.14 o 
   2   9   4        0.28       -0.72      0.63 o 
   3   9   4        0.05        0.65      0.62 o 
   4   9   4        0.68       -1.00      0.67 o 
   5   9   4        3.28        1.97      0.89 o 
   6   9   4      200.78      180.79      4.20 o 
   7   9   4       17.09       15.11      1.66 o 
   8   9   4        3.10        1.78      1.03 o 
   9   9   4        0.99        1.41      1.47 o 
  10   9   4        9.71       12.34      1.76 o 
  -3  10   4        0.02       -0.41      0.90 o 
  -2  10   4        4.12        5.93      1.27 o 
  -1  10   4       30.51       28.59      1.62 o 
   0  10   4        0.02        0.12      0.62 o 
   1  10   4       31.50       26.63      1.31 o 
   2  10   4       10.39       13.76      1.25 o 
   3  10   4        7.11        7.75      1.35 o 
   4  10   4        8.68        8.18      1.31 o 
   5  10   4      263.32      270.17      5.41 o 
   6  10   4      118.24      131.72      3.95 o 
   7  10   4       12.58        9.91      1.50 o 
   8  10   4       26.01       34.12      2.37 o 
   9  10   4        7.60       10.08      1.86 o 
  -1  11   4       22.91       25.03      1.87 o 
   0  11   4        1.17        0.14      0.66 o 
   1  11   4        8.71        5.82      1.07 o 
   2  11   4       47.00       51.62      2.33 o 
   3  11   4        0.01       -0.96      0.87 o 
   4  11   4        3.30        5.04      1.25 o 
   5  11   4       91.81      101.69      4.15 o 
   6  11   4       14.51       21.18      3.18 o 
   7  11   4        5.68        6.21      1.40 o 
   8  11   4        2.79        0.44      1.14 o 
   2  12   4       17.98       24.36      2.85 o 
   3  12   4        6.14        8.01      1.51 o 
   4  12   4        0.02        0.40      1.28 o 
   5  12   4        0.54       -0.30      1.24 o 
  -6  -9   5        1.59        2.21      1.70 o 
  -5  -9   5        0.10        2.35      1.36 o 
  -4  -9   5        8.05        9.42      1.83 o 
  -3  -9   5        0.16        0.17      1.20 o 
  -2  -9   5        8.22        9.47      1.80 o 
  -1  -9   5        0.69        2.20      1.27 o 
   0  -9   5       21.63       23.77      2.39 o 
   1  -9   5        0.01       -1.36      1.28 o 
  -7  -8   5        0.01        0.15      1.32 o 
  -6  -8   5        2.00        2.82      1.92 o 
  -5  -8   5        6.72        6.72      1.53 o 
  -4  -8   5        8.96        9.36      1.70 o 
  -3  -8   5       27.71       31.57      2.56 o 
  -2  -8   5       13.36       18.46      2.13 o 
  -1  -8   5       39.26       42.96      2.79 o 
   0  -8   5       15.01       14.33      2.51 o 
   1  -8   5       54.61       63.49      3.26 o 
   2  -8   5       35.24       39.41      2.95 o 
   3  -8   5       10.76       11.75      1.60 o 
  -8  -7   5        3.71        3.64      1.55 o 
  -7  -7   5        0.35       -0.71      2.00 o 
  -6  -7   5       16.51       17.36      2.04 o 
  -5  -7   5        1.97        1.48      1.13 o 
  -4  -7   5       11.81       11.13      2.22 o 
  -3  -7   5       37.99       34.82      3.83 o 
  -2  -7   5        7.97        6.37      1.46 o 
  -1  -7   5       61.14       52.03      2.96 o 
   0  -7   5       80.73       81.34      2.70 o 
   1  -7   5        3.80        6.68      1.14 o 
   2  -7   5       61.27       60.02      2.37 o 
   3  -7   5        2.52        1.78      0.83 o 
   4  -7   5        1.29        2.31      1.09 o 
   5  -7   5        3.66        3.31      1.22 o 
  -9  -6   5        0.03        0.51      1.35 o 
  -8  -6   5        4.65        2.34      1.19 o 
  -7  -6   5        3.78        1.67      1.19 o 
  -6  -6   5        2.64        0.19      1.04 o 
  -5  -6   5       32.57       29.59      2.31 o 
  -4  -6   5       48.81       47.50      2.28 o 
  -3  -6   5       71.30       66.46      3.80 o 
  -2  -6   5      213.63      218.20      3.88 o 
  -1  -6   5      119.33      125.31      2.72 o 
   0  -6   5       31.52       36.30      1.48 o 
   1  -6   5       22.16       25.22      1.79 o 
   2  -6   5       44.31       43.34      2.12 o 
   3  -6   5       21.13       14.88      1.29 o 
   4  -6   5       25.86       22.67      1.68 o 
   5  -6   5        2.31        1.07      1.14 o 
   6  -6   5        3.72        2.66      1.37 o 
  -9  -5   5        0.08       -0.32      0.99 o 
  -8  -5   5        0.96        0.56      0.92 o 
  -7  -5   5       10.72       10.72      1.15 o 
  -6  -5   5       13.45       14.26      1.21 o 
  -5  -5   5      311.42      290.69      4.62 o 
  -4  -5   5       81.80       82.25      2.26 o 
  -3  -5   5       11.57       11.01      0.93 o 
  -2  -5   5      393.95      385.61      5.94 o 
  -1  -5   5       73.52       66.19      1.99 o 
   0  -5   5       53.06       48.43      1.76 o 
   1  -5   5      124.49      112.35      2.61 o 
   2  -5   5      152.01      157.49      3.49 o 
   3  -5   5       59.45       62.86      1.96 o 
   4  -5   5       29.92       24.26      1.64 o 
   5  -5   5       19.68       21.67      1.61 o 
   6  -5   5       89.05       82.19      3.36 o 
   7  -5   5        9.31       13.26      2.16 o 
 -10  -4   5       11.10       10.16      1.60 o 
  -9  -4   5        2.03        1.59      1.05 o 
  -8  -4   5       18.69       19.80      1.46 o 
  -7  -4   5       10.72       15.53      1.09 o 
  -6  -4   5      198.76      193.35      3.63 o 
  -5  -4   5       14.60       22.77      1.07 o 
  -4  -4   5      105.50      100.52      2.04 o 
  -3  -4   5       28.94       25.37      1.15 o 
  -2  -4   5       29.33       19.72      1.00 o 
  -1  -4   5       46.61       55.80      1.55 o 
   0  -4   5      512.89      505.08      8.04 o 
   1  -4   5       88.89      100.10      2.02 o 
   2  -4   5       24.51       26.87      1.09 o 
   3  -4   5       10.42        5.41      0.75 o 
   4  -4   5       26.97       20.42      1.29 o 
   5  -4   5      170.37      148.51      4.06 o 
   6  -4   5      184.70      174.84      4.38 o 
   7  -4   5       14.22        8.49      1.50 o 
   8  -4   5       14.63       14.63      1.82 o 
 -10  -3   5       13.26       12.55      1.51 o 
  -9  -3   5        2.94        0.96      0.96 o 
  -8  -3   5       83.52       85.09      2.33 o 
  -7  -3   5        0.42        0.23      0.61 o 
  -6  -3   5       52.36       64.94      1.64 o 
  -5  -3   5       25.75       22.01      1.21 o 
  -4  -3   5       18.82       16.92      0.74 o 
  -3  -3   5      702.05      688.16      7.94 o 
  -2  -3   5        7.77       10.90      0.72 o 
  -1  -3   5       14.51       15.34      0.65 o 
   0  -3   5      272.14      296.97      4.99 o 
   1  -3   5       57.40       49.03      1.15 o 
   2  -3   5        2.63        2.82      0.52 o 
   3  -3   5       14.66       16.32      0.90 o 
   4  -3   5      137.84      141.15      3.13 o 
   5  -3   5        0.01       -0.88      0.58 o 
   6  -3   5      186.63      162.77      3.67 o 
   7  -3   5       75.57       77.72      2.84 o 
   8  -3   5        0.46        1.27      1.21 o 
 -10  -2   5        0.08       -0.80      0.94 o 
  -9  -2   5        0.61        1.83      0.79 o 
  -8  -2   5       37.63       40.83      1.90 o 
  -7  -2   5       22.24       22.12      1.14 o 
  -6  -2   5        2.80        4.85      0.61 o 
  -5  -2   5      108.16      112.07      2.13 o 
  -4  -2   5       19.17       19.81      0.72 o 
  -3  -2   5       37.28       34.08      0.86 o 
  -2  -2   5        5.11        0.04      0.35 o 
  -1  -2   5      582.41      648.29      7.03 o 
   0  -2   5       86.20       99.29      2.08 o 
   1  -2   5       21.35       29.45      1.15 o 
   2  -2   5        8.27        7.61      0.45 o 
   3  -2   5        8.95        8.41      0.67 o 
   4  -2   5      358.86      370.10      5.55 o 
   5  -2   5       19.11       24.49      1.46 o 
   6  -2   5       60.92       54.65      1.93 o 
   7  -2   5       86.69       87.56      2.61 o 
   8  -2   5      108.26       95.70      3.18 o 
   9  -2   5       34.35       39.11      2.55 o 
 -10  -1   5        3.30        2.91      1.08 o 
  -9  -1   5        0.48        0.79      0.65 o 
  -8  -1   5        3.56        3.76      0.75 o 
  -7  -1   5       16.46       13.14      1.00 o 
  -6  -1   5       20.65       20.22      0.84 o 
  -5  -1   5        2.33        4.18      0.49 o 
  -4  -1   5      446.77      457.44      5.43 o 
  -3  -1   5       87.49       84.87      1.48 o 
  -2  -1   5      952.21      972.16     12.35 o 
  -1  -1   5      121.47      112.88      1.49 o 
   0  -1   5     2007.73     2135.49     21.32 o 
   1  -1   5      228.53      243.28      3.24 o 
   2  -1   5      624.11      640.08      8.59 o 
   3  -1   5       24.86       28.17      1.01 o 
   4  -1   5       57.70       57.47      1.57 o 
   5  -1   5      174.80      172.06      3.16 o 
   6  -1   5        6.30        6.49      0.91 o 
   7  -1   5        4.93        2.79      0.83 o 
   8  -1   5        9.28       10.60      1.33 o 
   9  -1   5        5.65        1.09      1.20 o 
  10  -1   5        0.88        0.56      1.26 o 
 -10   0   5        3.80        0.54      1.01 o 
  -9   0   5       20.60       21.33      1.82 o 
  -8   0   5        0.38       -1.08      0.72 o 
  -7   0   5        2.51        2.60      0.58 o 
  -6   0   5      135.30      129.91      1.92 o 
  -5   0   5       73.41       78.75      1.58 o 
  -4   0   5     2334.28     2266.13     25.31 o 
  -3   0   5      117.18      108.89      1.59 o 
  -2   0   5       33.54       30.81      0.82 o 
  -1   0   5      547.30      515.66      5.27 o 
   0   0   5      281.03      281.06      3.15 o 
   1   0   5        8.35        4.78      0.43 o 
   2   0   5      208.90      213.81      3.16 o 
   3   0   5        7.98        6.88      0.63 o 
   4   0   5       59.28       53.44      1.53 o 
   5   0   5        0.03        0.44      0.55 o 
   6   0   5       50.45       53.06      1.85 o 
   7   0   5      145.88      143.16      3.35 o 
   8   0   5      387.60      372.43      7.43 o 
   9   0   5       75.81       76.39      2.89 o 
  10   0   5        0.39        1.86      1.31 o 
  -9   1   5       43.66       53.28      2.19 o 
  -8   1   5        2.96        2.34      0.80 o 
  -7   1   5      207.68      226.21      4.64 o 
  -6   1   5        6.50        6.97      0.68 o 
  -5   1   5      528.70      521.76      7.00 o 
  -4   1   5      147.83      143.79      1.97 o 
  -3   1   5      519.15      492.07      5.97 o 
  -2   1   5      158.67      163.83      2.17 o 
  -1   1   5        0.85        1.59      0.35 o 
   0   1   5      344.10      337.18      3.61 o 
   1   1   5      256.48      219.61      2.74 o 
   2   1   5        0.31        1.49      0.70 o 
   3   1   5      233.16      219.91      3.86 o 
   4   1   5        4.43        2.59      0.50 o 
   5   1   5       69.46       61.43      1.82 o 
   6   1   5      151.28      162.07      3.39 o 
   7   1   5        4.87        4.69      1.02 o 
   8   1   5       25.77       34.84      1.78 o 
   9   1   5       29.57       31.97      2.03 o 
  10   1   5        6.74        6.05      1.53 o 
  -9   2   5       13.78       12.99      1.16 o 
  -8   2   5      180.43      177.62      3.95 o 
  -7   2   5        0.61        0.45      0.53 o 
  -6   2   5       20.83       28.17      1.44 o 
  -5   2   5      105.59      106.51      2.48 o 
  -4   2   5       62.14       72.43      2.35 o 
  -3   2   5      165.05      130.26      2.06 o 
  -2   2   5      514.35      522.52      6.71 o 
  -1   2   5      211.33      196.83      2.49 o 
   0   2   5       67.15       69.40      1.13 o 
   1   2   5      479.85      456.49      4.99 o 
   2   2   5     1185.03     1183.06     12.84 o 
   3   2   5     3453.51     3656.66     63.23 o 
   4   2   5       15.07       10.03      0.81 o 
   5   2   5      190.28      178.26      3.19 o 
   6   2   5        0.82        0.74      0.59 o 
   7   2   5        1.33       -0.54      0.66 o 
   8   2   5       66.32       67.87      2.62 o 
   9   2   5       82.78       94.12      3.27 o 
  10   2   5       15.39       12.69      1.59 o 
  11   2   5        9.03       16.32      2.09 o 
  -9   3   5       20.95       20.28      1.25 o 
  -8   3   5       17.20       15.98      0.98 o 
  -7   3   5      178.59      192.84      6.96 o 
  -6   3   5        5.76        4.98      2.02 o 
  -5   3   5        2.29        2.91      1.30 o 
  -4   3   5      212.95      223.43      4.95 o 
  -3   3   5      274.68      273.49      5.27 o 
  -2   3   5      203.15      227.91      4.38 o 
  -1   3   5       31.92       28.34      0.61 o 
   0   3   5     1045.36     1048.98     11.98 o 
   1   3   5        2.53        3.34      0.37 o 
   2   3   5     4694.37     5075.85     52.56 o 
   3   3   5     1531.54     1591.01     24.86 o 
   4   3   5      229.69      244.53      3.92 o 
   5   3   5       17.95       16.70      1.18 o 
   6   3   5      287.69      264.56      4.84 o 
   7   3   5      264.70      259.07      4.91 o 
   8   3   5      447.31      478.12     10.38 o 
   9   3   5       70.56       66.06      3.06 o 
  10   3   5       28.15       24.22      1.98 o 
  11   3   5       27.42       31.34      2.67 o 
  -8   4   5        0.12       -1.36      1.80 o 
  -7   4   5        2.39        1.51      2.15 o 
  -6   4   5       25.61       30.64      3.28 o 
  -5   4   5       69.12       70.90      5.89 o 
  -4   4   5       12.59        7.69      1.54 o 
  -3   4   5        9.42       12.17      1.58 o 
  -2   4   5      117.09      129.08      2.87 o 
  -1   4   5      191.90      197.07      2.86 o 
   0   4   5       16.81       13.48      0.52 o 
   1   4   5      485.35      462.65      6.79 o 
   2   4   5      146.12      130.63      2.17 o 
   3   4   5      168.72      138.37      2.54 o 
   4   4   5     1380.50     1392.58     19.29 o 
   5   4   5       10.34       14.01      0.92 o 
   6   4   5      759.62      732.43     10.07 o 
   7   4   5       28.41       26.44      1.46 o 
   8   4   5       69.23       70.35      3.15 o 
   9   4   5      223.06      228.09      6.34 o 
  10   4   5      130.93      114.20      4.35 o 
  11   4   5       21.49       22.39      3.19 o 
  -8   5   5       12.30        8.15      3.12 o 
  -7   5   5        9.11       12.21      3.31 o 
  -6   5   5        0.84       -1.42      1.12 o 
  -5   5   5       10.53       13.21      2.10 o 
  -4   5   5       30.16       33.91      2.72 o 
  -3   5   5      129.62      138.65      4.08 o 
  -2   5   5      107.79      117.65      2.32 o 
  -1   5   5        3.15        1.51      0.33 o 
   0   5   5       15.40       18.41      0.61 o 
   1   5   5       35.46       29.24      0.97 o 
   2   5   5       66.82       67.87      1.84 o 
   3   5   5       90.12       77.92      1.98 o 
   4   5   5       26.84       32.04      1.33 o 
   5   5   5       45.37       54.53      1.84 o 
   6   5   5       38.55       37.97      1.63 o 
   7   5   5       38.09       34.20      1.65 o 
   8   5   5      132.66      142.18      5.77 o 
   9   5   5      326.53      313.12      7.97 o 
  10   5   5       66.75       76.11      4.43 o 
  11   5   5        0.42        1.60      1.87 o 
  -7   6   5        9.69       15.80      2.70 o 
  -6   6   5        3.17       -1.33      1.31 o 
  -5   6   5       28.16       32.19      3.82 o 
  -4   6   5      177.34      186.42      9.49 o 
  -3   6   5       25.68       29.76      1.10 o 
  -2   6   5      294.47      289.11      5.41 o 
  -1   6   5      590.27      600.75      7.80 o 
   0   6   5      218.48      221.30      2.89 o 
   1   6   5      129.47      128.88      2.34 o 
   2   6   5      225.74      206.99      3.13 o 
   3   6   5      151.08      151.60      2.82 o 
   4   6   5      233.51      219.44      4.15 o 
   5   6   5      423.99      417.64      6.33 o 
   6   6   5       10.66       11.22      1.00 o 
   7   6   5       31.98       34.36      2.37 o 
   8   6   5       19.89       21.60      2.02 o 
   9   6   5        0.85        0.30      1.42 o 
  10   6   5        0.03       -0.17      1.45 o 
  11   6   5        3.79        4.63      1.76 o 
  -6   7   5       62.62       81.08      6.89 o 
  -5   7   5        0.51        0.09      1.71 o 
  -4   7   5       43.55       40.93      2.52 o 
  -3   7   5        2.37        5.25      0.77 o 
  -2   7   5       30.55       31.76      1.52 o 
  -1   7   5       27.30       30.64      1.36 o 
   0   7   5       15.09       15.56      0.56 o 
   1   7   5       42.12       40.02      1.27 o 
   2   7   5       78.85       83.85      1.96 o 
   3   7   5       25.94       22.93      1.10 o 
   4   7   5        2.98        6.19      0.78 o 
   5   7   5      100.92       96.35      2.43 o 
   6   7   5       41.60       40.67      1.84 o 
   7   7   5       67.17       67.79      4.71 o 
   8   7   5       85.42       83.58      5.01 o 
   9   7   5       55.33       61.77      4.15 o 
  10   7   5        5.38        5.65      1.61 o 
  -5   8   5        0.07        0.35      0.68 o 
  -4   8   5        0.10        0.49      1.21 o 
  -3   8   5       28.58       28.14      1.64 o 
  -2   8   5       14.47       12.83      1.88 o 
  -1   8   5        6.93        3.32      0.62 o 
   0   8   5      152.20      162.44      2.39 o 
   1   8   5        4.48        8.36      0.74 o 
   2   8   5      127.73      125.31      2.63 o 
   3   8   5      162.25      181.77      5.19 o 
   4   8   5        6.95        6.06      0.91 o 
   5   8   5       46.21       45.46      1.95 o 
   6   8   5      212.43      226.66      5.40 o 
   7   8   5        0.13        0.74      1.07 o 
   8   8   5        3.99        2.48      1.07 o 
   9   8   5       44.18       48.34      4.33 o 
  10   8   5       23.90       26.69      2.48 o 
  -4   9   5        0.71        1.00      1.00 o 
  -3   9   5       24.08       28.56      2.04 o 
  -2   9   5       15.03       14.12      1.39 o 
  -1   9   5        2.06        3.34      1.00 o 
   0   9   5      172.42      155.20      3.21 o 
   1   9   5       93.70       97.49      2.28 o 
   2   9   5       18.62       13.81      1.15 o 
   3   9   5      204.76      204.54      3.76 o 
   4   9   5      117.20      106.85      2.87 o 
   5   9   5      106.76      104.28      2.96 o 
   6   9   5       69.62       78.27      2.65 o 
   7   9   5       24.05       30.99      2.07 o 
   8   9   5       57.60       58.78      2.86 o 
   9   9   5       67.55       68.99      3.18 o 
  10   9   5        3.19        3.35      1.35 o 
  -3  10   5       15.40       13.56      1.51 o 
  -2  10   5       11.30       15.48      1.59 o 
  -1  10   5       82.67       71.13      2.32 o 
   0  10   5      128.08      113.66      3.21 o 
   1  10   5        0.57        0.71      0.70 o 
   2  10   5       48.41       48.39      2.07 o 
   3  10   5        5.72        6.21      1.16 o 
   4  10   5        9.95        6.95      1.32 o 
   5  10   5       72.78       80.72      2.65 o 
   6  10   5       35.53       33.02      2.10 o 
   7  10   5       16.87       18.38      2.67 o 
   8  10   5        1.41        3.27      1.20 o 
   9  10   5        1.10        1.51      1.16 o 
  -1  11   5        4.83        5.93      1.63 o 
   0  11   5       44.47       45.14      2.49 o 
   1  11   5       66.74       71.58      2.48 o 
   2  11   5        0.18       -0.57      0.82 o 
   3  11   5       16.67       19.22      1.68 o 
   4  11   5       24.30       26.09      1.96 o 
   5  11   5        0.45        0.58      1.22 o 
   6  11   5       85.43       83.84      3.86 o 
   7  11   5       94.00      104.63      3.72 o 
   2  12   5        0.18        0.61      0.95 o 
   3  12   5       27.25       25.42      1.94 o 
   4  12   5       16.49       17.61      2.09 o 
   5  12   5       36.43       42.87      2.99 o 
  -4  -9   6        1.19        1.48      1.48 o 
  -3  -9   6        0.06        0.27      1.33 o 
  -2  -9   6        2.26        3.33      1.47 o 
  -1  -9   6        4.81        4.78      1.63 o 
   0  -9   6        0.05        0.12      1.29 o 
  -6  -8   6        0.01        1.27      1.40 o 
  -5  -8   6        0.13       -0.47      1.24 o 
  -4  -8   6        2.59        2.76      1.39 o 
  -3  -8   6        9.03       11.10      1.92 o 
  -2  -8   6        4.81        3.63      1.67 o 
  -1  -8   6        8.68       14.01      1.97 o 
   0  -8   6       10.24       11.02      1.80 o 
   1  -8   6       24.67       26.33      2.43 o 
   2  -8   6        5.44        7.61      1.61 o 
  -7  -7   6       22.84       24.83      3.19 o 
  -6  -7   6        1.88        1.29      1.28 o 
  -5  -7   6       20.97       17.95      2.12 o 
  -4  -7   6        3.71        1.27      1.23 o 
  -3  -7   6       29.83       29.57      2.40 o 
  -2  -7   6       13.98       11.89      1.81 o 
  -1  -7   6       17.33       18.12      1.78 o 
   0  -7   6        0.94        1.17      1.07 o 
   1  -7   6        9.53        7.83      1.38 o 
   2  -7   6        0.48       -0.19      0.89 o 
   3  -7   6       17.99       20.68      1.70 o 
   4  -7   6        7.77        4.28      1.58 o 
  -8  -6   6        0.41        0.36      1.54 o 
  -7  -6   6        2.76        0.80      1.21 o 
  -6  -6   6       47.57       51.92      2.60 o 
  -5  -6   6        2.34        5.76      1.26 o 
  -4  -6   6        1.90        0.76      0.93 o 
  -3  -6   6        1.97        0.97      0.93 o 
  -2  -6   6      185.24      194.12      4.94 o 
  -1  -6   6        7.80        6.88      1.13 o 
   0  -6   6      209.37      205.39      5.08 o 
   1  -6   6       39.36       47.65      2.39 o 
   2  -6   6       19.64       14.49      1.54 o 
   3  -6   6       70.31       78.15      2.51 o 
   4  -6   6        0.11       -0.42      0.92 o 
   5  -6   6       14.19        9.25      1.63 o 
  -9  -5   6        0.39       -1.02      1.47 o 
  -8  -5   6        6.19        7.08      1.58 o 
  -7  -5   6        0.67        1.04      1.37 o 
  -6  -5   6        0.18       -0.54      1.06 o 
  -5  -5   6      345.55      345.69      7.19 o 
  -4  -5   6        3.54        3.65      1.10 o 
  -3  -5   6      129.56      137.52      2.87 o 
  -2  -5   6       94.74       93.39      3.98 o 
  -1  -5   6        7.58        6.12      0.84 o 
   0  -5   6      152.20      166.67      3.47 o 
   1  -5   6       41.02       39.33      1.82 o 
   2  -5   6       96.76       93.26      2.58 o 
   3  -5   6      148.23      155.95      3.60 o 
   4  -5   6       90.87       84.39      2.61 o 
   5  -5   6      132.91      127.05      6.42 o 
   6  -5   6        3.76        5.54      1.38 o 
  -9  -4   6        1.42       -0.08      1.12 o 
  -8  -4   6       34.03       29.74      2.24 o 
  -7  -4   6       47.96       48.38      2.14 o 
  -6  -4   6        2.33        1.43      0.75 o 
  -5  -4   6       46.98       49.78      2.36 o 
  -4  -4   6        9.75        6.86      0.84 o 
  -3  -4   6       89.83       85.41      2.09 o 
  -2  -4   6       44.32       38.93      1.55 o 
  -1  -4   6       53.51       59.07      1.86 o 
   0  -4   6        1.02       -0.16      0.49 o 
   1  -4   6        0.01       -0.61      0.47 o 
   2  -4   6       20.24       21.78      1.06 o 
   3  -4   6       35.26       37.09      1.38 o 
   4  -4   6       35.87       33.20      1.85 o 
   5  -4   6       49.67       47.38      2.22 o 
   6  -4   6       11.53       11.74      1.58 o 
   7  -4   6       11.62       12.46      1.80 o 
  -9  -3   6        3.49        1.60      1.02 o 
  -8  -3   6        0.17        0.13      0.96 o 
  -7  -3   6       22.69       23.63      1.51 o 
  -6  -3   6       10.33       11.35      0.97 o 
  -5  -3   6       17.33       20.42      1.25 o 
  -4  -3   6      103.31      106.19      2.00 o 
  -3  -3   6        0.02        0.24      0.50 o 
  -2  -3   6        7.18        4.12      0.65 o 
  -1  -3   6       44.42       41.69      1.27 o 
   0  -3   6        6.03        9.46      0.75 o 
   1  -3   6      461.35      462.92      6.01 o 
   2  -3   6      463.17      460.85      6.22 o 
   3  -3   6       55.26       61.66      1.43 o 
   4  -3   6       52.15       47.59      1.80 o 
   5  -3   6      140.74      141.75      3.77 o 
   6  -3   6       98.71       96.53      3.16 o 
   7  -3   6      102.80      100.13      3.33 o 
   8  -3   6        0.10       -1.25      1.16 o 
  -9  -2   6        0.56       -0.03      0.86 o 
  -8  -2   6        0.01       -1.11      0.74 o 
  -7  -2   6        1.11        1.56      0.70 o 
  -6  -2   6       37.58       54.83      1.67 o 
  -5  -2   6        8.08        8.53      0.69 o 
  -4  -2   6        0.32        0.38      0.40 o 
  -3  -2   6       15.18       17.10      1.20 o 
  -2  -2   6       12.28       13.83      0.94 o 
  -1  -2   6       11.31       18.04      0.89 o 
   0  -2   6        3.80        3.72      0.61 o 
   1  -2   6       55.27       69.95      1.48 o 
   2  -2   6        1.50        0.12      0.41 o 
   3  -2   6       64.20       66.93      1.67 o 
   4  -2   6      128.26      128.41      2.70 o 
   5  -2   6        2.58        3.20      0.75 o 
   6  -2   6        0.38       -0.55      0.79 o 
   7  -2   6        0.10        0.27      0.92 o 
   8  -2   6        7.80        3.66      1.74 o 
   9  -2   6        7.64       10.32      1.83 o 
  -9  -1   6        5.99        6.60      1.18 o 
  -8  -1   6        0.23        0.09      0.64 o 
  -7  -1   6        5.54        3.47      1.14 o 
  -6  -1   6       18.27       17.40      0.88 o 
  -5  -1   6      111.52      131.66      2.07 o 
  -4  -1   6       69.58       73.73      1.50 o 
  -3  -1   6      318.04      312.56      4.34 o 
  -2  -1   6      268.58      255.90      3.24 o 
  -1  -1   6      108.32      115.28      1.74 o 
   0  -1   6      251.20      258.38      3.46 o 
   1  -1   6       88.67      104.81      1.92 o 
   2  -1   6      399.24      388.80      5.76 o 
   3  -1   6       15.04       17.11      0.91 o 
   4  -1   6       36.64       37.32      1.87 o 
   5  -1   6       70.29       68.12      2.71 o 
   6  -1   6        4.21        4.61      0.83 o 
   7  -1   6      108.79       96.61      4.59 o 
   8  -1   6        8.59       10.40      1.65 o 
   9  -1   6        0.15       -0.18      1.25 o 
  -9   0   6        0.53       -1.20      0.83 o 
  -8   0   6        0.70       -0.97      0.95 o 
  -7   0   6        4.80        4.34      1.17 o 
  -6   0   6      278.78      285.61      5.06 o 
  -5   0   6       52.59       44.82      1.53 o 
  -4   0   6       32.60       34.76      1.24 o 
  -3   0   6       13.92       14.36      0.66 o 
  -2   0   6     1040.59     1091.67     11.90 o 
  -1   0   6      143.63      162.19      2.25 o 
   0   0   6      251.04      294.51      3.39 o 
   1   0   6        5.55       10.94      0.58 o 
   2   0   6      346.05      364.06      4.98 o 
   3   0   6      286.83      254.29      5.27 o 
   4   0   6      211.26      220.78      3.79 o 
   5   0   6      228.37      217.46      4.21 o 
   6   0   6      181.96      183.10      3.54 o 
   7   0   6      401.09      388.42      7.62 o 
   8   0   6      206.97      205.54      5.02 o 
   9   0   6       42.50       45.17      2.37 o 
  10   0   6       49.26       55.16      4.42 o 
  -9   1   6      132.99      134.60      8.35 o 
  -8   1   6        0.04       -1.04      0.70 o 
  -7   1   6       47.50       44.41      1.64 o 
  -6   1   6       26.13       21.61      1.32 o 
  -5   1   6      118.37      118.00      2.07 o 
  -4   1   6      411.87      460.24      5.37 o 
  -3   1   6      211.53      210.37      2.99 o 
  -2   1   6       82.37       77.89      1.39 o 
  -1   1   6     1005.29     1010.20     11.02 o 
   0   1   6      394.12      376.06      4.09 o 
   1   1   6       78.11       90.91      1.55 o 
   2   1   6      331.46      375.17      5.45 o 
   3   1   6       26.66       23.55      1.03 o 
   4   1   6       86.37       69.87      1.79 o 
   5   1   6       57.80       74.35      2.14 o 
   6   1   6     2023.43     1956.73     26.97 o 
   7   1   6      667.18      647.03     11.43 o 
   8   1   6       75.51       93.68      3.22 o 
   9   1   6        1.02        1.71      1.11 o 
  10   1   6        1.03        1.32      1.35 o 
  -9   2   6       21.74       25.48      1.70 o 
  -8   2   6      122.15      126.94      3.63 o 
  -7   2   6      114.15      109.21      3.75 o 
  -6   2   6      269.96      223.48      4.84 o 
  -5   2   6      184.24      171.06      2.55 o 
  -4   2   6        5.79        7.02      0.55 o 
  -3   2   6       77.07       84.98      1.43 o 
  -2   2   6        0.35        0.31      0.35 o 
  -1   2   6       15.79       15.27      0.61 o 
   0   2   6        4.29        4.35      0.41 o 
   1   2   6     1229.17     1317.09     13.43 o 
   2   2   6     2586.57     2656.10     29.96 o 
   3   2   6       79.10       92.94      2.25 o 
   4   2   6       10.85       14.01      0.89 o 
   5   2   6        8.01        9.53      0.85 o 
   6   2   6       95.84      109.75      2.80 o 
   7   2   6      266.83      281.88      5.47 o 
   8   2   6      458.71      474.87     10.50 o 
   9   2   6       44.78       46.43      2.42 o 
  10   2   6       94.13       94.07      3.49 o 
  -8   3   6        8.16        7.24      0.83 o 
  -7   3   6       33.02       30.97      5.58 o 
  -6   3   6        0.01        0.10      1.31 o 
  -5   3   6       35.73       29.64      3.44 o 
  -4   3   6       20.12       22.50      1.09 o 
  -3   3   6       68.71       83.30      2.36 o 
  -2   3   6        1.31        0.61      0.29 o 
  -1   3   6       99.83      106.81      1.62 o 
   0   3   6       59.14       57.86      1.43 o 
   1   3   6       35.86       30.28      0.94 o 
   2   3   6       77.44       93.21      1.70 o 
   3   3   6       31.90       22.23      0.97 o 
   4   3   6      712.19      745.44     10.99 o 
   5   3   6       57.00       50.02      1.76 o 
   6   3   6       47.53       43.49      1.90 o 
   7   3   6      401.49      393.39      8.42 o 
   8   3   6      272.82      237.54      7.32 o 
   9   3   6        2.02        0.29      1.18 o 
  10   3   6        4.12        5.57      1.34 o 
  -8   4   6        7.98        9.74      3.29 o 
  -7   4   6        9.30        5.04      2.73 o 
  -6   4   6       18.38       15.25      2.36 o 
  -5   4   6        1.20        1.10      1.36 o 
  -4   4   6       73.52       77.70      5.27 o 
  -3   4   6        5.59        4.47      0.65 o 
  -2   4   6       61.83       54.87      1.52 o 
  -1   4   6      280.48      290.59      4.53 o 
   0   4   6      140.69      124.06      2.07 o 
   1   4   6      449.53      419.70      5.34 o 
   2   4   6       12.82        6.36      0.57 o 
   3   4   6      470.99      498.10      6.46 o 
   4   4   6      495.54      516.01      7.32 o 
   5   4   6       74.97       88.91      2.16 o 
   6   4   6       16.65       18.44      1.12 o 
   7   4   6       28.62       26.83      1.59 o 
   8   4   6       12.44        9.64      2.85 o 
   9   4   6       19.45       22.14      3.69 o 
  10   4   6       31.41       36.24      3.28 o 
  11   4   6       14.71       13.18      3.10 o 
  -7   5   6        0.71        2.43      1.61 o 
  -6   5   6        2.51        2.19      1.58 o 
  -5   5   6       38.03       42.26      3.30 o 
  -4   5   6       36.77       28.28      3.75 o 
  -3   5   6        0.06        1.01      0.70 o 
  -2   5   6      255.25      261.75      4.63 o 
  -1   5   6       19.89       22.25      1.03 o 
   0   5   6       16.20       17.41      0.64 o 
   1   5   6       11.48       13.92      0.84 o 
   2   5   6        0.42        0.49      0.41 o 
   3   5   6      403.16      359.67      5.89 o 
   4   5   6       10.23       11.01      0.93 o 
   5   5   6       22.40       24.97      1.63 o 
   6   5   6       40.97       43.94      1.65 o 
   7   5   6        2.83        0.95      0.85 o 
   8   5   6        4.51        1.65      1.17 o 
   9   5   6        3.70        4.96      1.70 o 
  10   5   6        1.92        0.01      1.59 o 
  11   5   6       14.14       12.00      2.50 o 
  -7   6   6        0.16        1.66      1.63 o 
  -6   6   6        1.67        2.29      1.55 o 
  -5   6   6       21.48       22.03      3.87 o 
  -4   6   6        2.99        2.17      1.85 o 
  -3   6   6       25.05       36.80      1.33 o 
  -2   6   6        2.06        2.78      0.85 o 
  -1   6   6       36.32       40.50      1.08 o 
   0   6   6       37.24       34.76      0.88 o 
   1   6   6        1.45        1.09      0.41 o 
   2   6   6        3.17        2.94      0.58 o 
   3   6   6       56.01       45.19      2.02 o 
   4   6   6       88.63       86.92      2.35 o 
   5   6   6      215.38      187.12      3.91 o 
   6   6   6       82.35       82.23      2.49 o 
   7   6   6        2.34        2.09      0.86 o 
   8   6   6       43.75       42.79      7.76 o 
   9   6   6        0.30        3.44      1.74 o 
  10   6   6        5.25        3.25      1.84 o 
  -6   7   6       36.60       37.18      5.17 o 
  -5   7   6        4.51        1.76      2.02 o 
  -4   7   6        0.37       -0.01      0.52 o 
  -3   7   6       33.61       39.22      1.60 o 
  -2   7   6      106.63       94.29      2.77 o 
  -1   7   6        3.61        4.35      0.55 o 
   0   7   6       86.16       79.22      1.40 o 
   1   7   6      142.92      147.48      2.52 o 
   2   7   6        4.83        4.29      0.67 o 
   3   7   6      208.52      210.34      4.80 o 
   4   7   6      698.40      695.58      9.68 o 
   5   7   6      936.35      962.53     17.60 o 
   6   7   6       68.43       71.08      2.69 o 
   7   7   6      135.68      126.76      5.48 o 
   8   7   6        0.54       -1.76      1.33 o 
   9   7   6        3.33        4.53      2.44 o 
  10   7   6        0.73        1.50      1.73 o 
  -5   8   6        1.73        0.70      1.24 o 
  -4   8   6       17.63       15.07      1.15 o 
  -3   8   6       11.00        8.81      1.48 o 
  -2   8   6       27.16       30.39      1.67 o 
  -1   8   6       16.62       11.91      0.90 o 
   0   8   6       59.17       54.06      1.72 o 
   1   8   6       59.17       64.84      1.59 o 
   2   8   6       76.84       79.33      2.11 o 
   3   8   6      360.06      366.19      6.34 o 
   4   8   6     1311.76     1271.87     18.80 o 
   5   8   6       97.81      101.98      3.28 o 
   6   8   6      476.12      489.59     14.72 o 
   7   8   6        0.32       -0.49      1.17 o 
   8   8   6        0.91        0.01      1.50 o 
   9   8   6        3.49        1.45      1.68 o 
  10   8   6       24.04       20.31      2.48 o 
  -4   9   6        0.04        1.37      0.85 o 
  -3   9   6        3.27        1.03      0.99 o 
  -2   9   6       31.48       26.08      2.03 o 
  -1   9   6       18.56       24.77      1.31 o 
   0   9   6       53.87       51.59      2.03 o 
   1   9   6       14.84       15.19      1.02 o 
   2   9   6       11.61       14.26      1.20 o 
   3   9   6      142.10      154.96      3.58 o 
   4   9   6      472.69      475.02      9.00 o 
   5   9   6       64.35       70.01      2.79 o 
   6   9   6        6.60        3.78      1.23 o 
   7   9   6       46.01       47.37      3.74 o 
   8   9   6       41.19       40.82      2.52 o 
   9   9   6        0.09       -0.38      1.06 o 
  -2  10   6        7.08        7.10      1.29 o 
  -1  10   6        4.27        2.15      0.74 o 
   0  10   6       51.72       49.93      2.12 o 
   1  10   6       61.32       59.08      1.96 o 
   2  10   6       11.52       10.46      1.40 o 
   3  10   6       33.33       39.46      2.05 o 
   4  10   6      214.84      218.21      5.27 o 
   5  10   6        6.89        7.23      1.11 o 
   6  10   6       16.16       11.78      1.92 o 
   7  10   6       12.32       10.22      1.51 o 
   8  10   6        3.93        6.42      1.36 o 
   0  11   6        4.75        5.43      1.42 o 
   1  11   6       13.13       13.68      2.15 o 
   2  11   6        4.84        4.03      1.07 o 
   3  11   6       11.20        7.40      1.36 o 
   4  11   6        4.09        6.04      1.33 o 
   5  11   6        0.69        0.27      1.19 o 
   6  11   6       22.23       21.22      2.32 o 
   7  11   6       83.87       93.77      3.54 o 
   3  12   6        0.02        0.89      1.07 o 
   4  12   6        1.31        3.45      1.81 o 
  -5  -8   7        8.16       10.74      1.97 o 
  -4  -8   7       17.16       23.54      3.65 o 
  -3  -8   7        7.89        4.61      1.62 o 
  -2  -8   7        0.89        1.22      1.38 o 
  -1  -8   7        6.17        4.64      1.59 o 
   0  -8   7        0.22       -2.20      1.85 o 
   1  -8   7        0.49        0.03      1.14 o 
  -6  -7   7        0.86        0.88      1.67 o 
  -5  -7   7        0.54        2.57      1.39 o 
  -4  -7   7        0.23       -0.88      1.16 o 
  -3  -7   7        5.43        4.40      1.45 o 
  -2  -7   7        3.35        2.01      1.69 o 
  -1  -7   7       32.76       31.49      2.25 o 
   0  -7   7        8.96        8.60      1.47 o 
   1  -7   7        7.67        5.53      1.53 o 
   2  -7   7        4.80        2.80      1.68 o 
   3  -7   7       13.76       12.13      2.02 o 
  -7  -6   7        1.56        3.67      2.41 o 
  -6  -6   7       65.09       48.78      3.08 o 
  -5  -6   7       50.22       49.09      5.50 o 
  -4  -6   7       31.91       35.35      2.64 o 
  -3  -6   7       35.77       30.28      2.13 o 
  -2  -6   7        5.59        5.59      1.28 o 
  -1  -6   7       12.70       19.59      1.82 o 
   0  -6   7       35.06       31.00      2.46 o 
   1  -6   7       39.28       42.84      2.78 o 
   2  -6   7        0.01        0.39      1.10 o 
   3  -6   7       15.92       15.21      1.94 o 
   4  -6   7       10.16        7.50      1.70 o 
  -8  -5   7        0.29        1.10      1.71 o 
  -7  -5   7       43.05       40.66      3.61 o 
  -6  -5   7       17.84       16.85      1.71 o 
  -5  -5   7        6.10        8.34      1.41 o 
  -4  -5   7       28.91       29.10      1.78 o 
  -3  -5   7      108.03      121.55      3.35 o 
  -2  -5   7        0.29       -1.16      1.10 o 
  -1  -5   7       40.14       33.76      2.37 o 
   0  -5   7       32.75       40.70      3.33 o 
   1  -5   7       57.58       53.46      2.56 o 
   2  -5   7       37.34       30.02      1.54 o 
   3  -5   7        1.36       -0.22      0.74 o 
   4  -5   7       19.78       17.72      1.43 o 
   5  -5   7       19.49       20.80      1.79 o 
   6  -5   7        0.02       -0.14      1.41 o 
  -8  -4   7        1.90        2.07      1.55 o 
  -7  -4   7       12.71       11.64      1.69 o 
  -6  -4   7        3.90        4.66      1.20 o 
  -5  -4   7       40.83       46.30      2.28 o 
  -4  -4   7        7.27        4.71      1.06 o 
  -3  -4   7        0.85        2.03      0.76 o 
  -2  -4   7       10.81        9.16      1.01 o 
  -1  -4   7       60.08       46.79      2.77 o 
   0  -4   7        0.37       -0.29      0.60 o 
   1  -4   7       56.01       54.50      1.79 o 
   2  -4   7       54.61       47.80      2.57 o 
   3  -4   7       73.00       63.32      2.16 o 
   4  -4   7       60.30       60.14      2.20 o 
   5  -4   7        4.76        7.39      1.34 o 
   6  -4   7       11.64       10.17      1.73 o 
   7  -4   7       44.66       42.94      2.79 o 
  -9  -3   7        0.72        2.75      1.23 o 
  -8  -3   7       14.85       17.68      1.72 o 
  -7  -3   7       11.74       13.36      1.34 o 
  -6  -3   7       12.50       12.21      1.12 o 
  -5  -3   7        8.28        4.43      0.72 o 
  -4  -3   7       34.28       42.95      1.65 o 
  -3  -3   7      128.49      130.37      2.70 o 
  -2  -3   7      104.57      107.35      2.65 o 
  -1  -3   7      135.39      151.41      3.94 o 
   0  -3   7       26.05       22.28      1.31 o 
   1  -3   7      138.29      160.86      2.67 o 
   2  -3   7        2.73        2.02      0.61 o 
   3  -3   7        2.56        4.45      0.77 o 
   4  -3   7        0.08       -1.00      0.80 o 
   5  -3   7       31.55       35.36      1.99 o 
   6  -3   7       64.74       62.02      2.67 o 
   7  -3   7       12.67        6.89      1.36 o 
  -9  -2   7        7.64        7.69      1.82 o 
  -8  -2   7        1.08        3.41      1.10 o 
  -7  -2   7        0.44        0.88      0.79 o 
  -6  -2   7       37.94       45.62      1.81 o 
  -5  -2   7        1.95        2.31      0.72 o 
  -4  -2   7       23.03       23.11      1.09 o 
  -3  -2   7        2.33        1.52      0.61 o 
  -2  -2   7       44.02       39.87      1.44 o 
  -1  -2   7      177.08      163.75      3.17 o 
   0  -2   7        0.03       -0.37      0.45 o 
   1  -2   7       71.07       63.40      1.48 o 
   2  -2   7       29.11       29.51      1.23 o 
   3  -2   7        0.43        0.68      0.42 o 
   4  -2   7        3.60        4.06      0.74 o 
   5  -2   7        3.47        1.26      0.86 o 
   6  -2   7       10.27       13.69      1.48 o 
   7  -2   7       34.84       37.22      2.16 o 
   8  -2   7        0.71        0.43      1.04 o 
  -9  -1   7        7.36        5.96      1.78 o 
  -8  -1   7        2.69        3.38      0.86 o 
  -7  -1   7        0.09        0.03      0.87 o 
  -6  -1   7       30.61       29.51      1.24 o 
  -5  -1   7       24.03       26.72      1.83 o 
  -4  -1   7        0.22        0.10      0.49 o 
  -3  -1   7        5.31        4.12      0.63 o 
  -2  -1   7        3.91        5.85      0.58 o 
  -1  -1   7      302.56      292.68      3.62 o 
   0  -1   7      181.88      194.81      2.90 o 
   1  -1   7       99.26      105.66      2.05 o 
   2  -1   7      378.07      395.75      5.57 o 
   3  -1   7      242.08      239.39      4.19 o 
   4  -1   7       69.88       86.11      2.20 o 
   5  -1   7        2.84        1.84      0.74 o 
   6  -1   7       39.77       39.35      2.03 o 
   7  -1   7        0.05       -0.09      0.90 o 
   8  -1   7       59.60       60.49      4.49 o 
   9  -1   7        5.51        5.84      1.57 o 
  -9   0   7        0.06        0.19      1.03 o 
  -8   0   7        0.01       -1.05      0.88 o 
  -7   0   7        1.17        0.61      0.58 o 
  -6   0   7      117.31      107.47      2.73 o 
  -5   0   7      208.88      229.91      4.95 o 
  -4   0   7        0.04        0.14      0.61 o 
  -3   0   7      444.05      462.76      5.62 o 
  -2   0   7      158.82      145.57      2.41 o 
  -1   0   7       99.83      101.99      1.74 o 
   0   0   7        2.03        2.46      0.47 o 
   1   0   7     1644.53     1682.88     18.23 o 
   2   0   7      283.55      293.95      4.72 o 
   3   0   7       11.81        9.61      0.81 o 
   4   0   7        2.86        2.24      0.72 o 
   5   0   7     1703.22     1648.49     25.31 o 
   6   0   7      950.59      945.42     15.70 o 
   7   0   7      188.67      178.36      4.57 o 
   8   0   7       39.47       36.78      2.38 o 
   9   0   7       13.88       13.37      1.67 o 
  -9   1   7       64.34       57.84      2.63 o 
  -8   1   7       46.36       46.37      2.68 o 
  -7   1   7       64.48       55.73      4.04 o 
  -6   1   7      259.83      227.07      9.45 o 
  -5   1   7       56.38       53.78      1.28 o 
  -4   1   7      192.40      184.74      3.08 o 
  -3   1   7      498.96      507.11      5.94 o 
  -2   1   7       33.86       30.90      0.95 o 
  -1   1   7      480.05      459.49      5.54 o 
   0   1   7       94.89       82.66      1.61 o 
   1   1   7       84.69       84.16      1.65 o 
   2   1   7      309.56      338.97      4.79 o 
   3   1   7       22.57       22.87      1.45 o 
   4   1   7      175.88      178.61      3.71 o 
   5   1   7      144.69      154.27      3.46 o 
   6   1   7       95.34      103.22      3.21 o 
   7   1   7       72.43       71.56      3.20 o 
   8   1   7        6.27        7.83      1.33 o 
   9   1   7      126.12      129.97      4.05 o 
  10   1   7        0.00        0.24      1.38 o 
  -8   2   7        8.75        6.65      1.09 o 
  -7   2   7       15.36       14.10      1.20 o 
  -6   2   7       49.64       43.02      1.82 o 
  -5   2   7       35.05       24.72      1.84 o 
  -4   2   7      197.98      203.49      3.48 o 
  -3   2   7        0.01       -0.11      0.41 o 
  -2   2   7        7.12        9.75      0.56 o 
  -1   2   7      267.32      259.53      3.42 o 
   0   2   7       58.44       72.42      1.54 o 
   1   2   7     1226.63     1325.09     14.46 o 
   2   2   7      104.47      107.05      2.08 o 
   3   2   7       37.66       41.70      1.42 o 
   4   2   7      175.56      163.63      3.14 o 
   5   2   7      193.20      178.68      4.22 o 
   6   2   7      494.35      497.20      8.27 o 
   7   2   7      706.79      706.89     14.40 o 
   8   2   7      271.67      267.17      7.06 o 
   9   2   7        5.29        5.64      1.33 o 
  10   2   7       46.00       55.49      3.29 o 
  -8   3   7       15.25       15.83      1.12 o 
  -7   3   7        6.80        5.51      1.03 o 
  -6   3   7        0.26       -0.52      0.48 o 
  -5   3   7        4.73        5.28      0.69 o 
  -4   3   7       11.01        7.53      0.87 o 
  -3   3   7        0.28        0.02      0.43 o 
  -2   3   7        1.16        0.26      0.31 o 
  -1   3   7      140.42      144.43      2.14 o 
   0   3   7     1055.17     1082.18     12.73 o 
   1   3   7      236.65      258.19      3.70 o 
   2   3   7      207.47      204.57      3.46 o 
   3   3   7      139.96      145.52      2.79 o 
   4   3   7      154.08      159.64      3.39 o 
   5   3   7        9.24       10.81      0.94 o 
   6   3   7      317.73      335.00      6.04 o 
   7   3   7        1.80       -0.78      0.97 o 
   8   3   7       14.02       13.58      1.82 o 
   9   3   7       41.70       45.53      4.44 o 
  10   3   7        3.57        8.12      2.07 o 
  -7   4   7        4.17        1.01      2.34 o 
  -6   4   7        1.24        0.01      2.43 o 
  -5   4   7       18.79       14.23      3.18 o 
  -4   4   7        2.34        2.19      0.51 o 
  -3   4   7       68.83       63.93      1.52 o 
  -2   4   7       27.95       39.18      0.93 o 
  -1   4   7        0.30        0.53      0.37 o 
   0   4   7        4.51        3.96      0.58 o 
   1   4   7       20.92       26.36      1.03 o 
   2   4   7        6.62        4.72      0.61 o 
   3   4   7      114.28      130.47      3.46 o 
   4   4   7       35.07       45.71      1.52 o 
   5   4   7        4.91        3.98      0.87 o 
   6   4   7       42.38       37.61      1.74 o 
   7   4   7        0.33       -0.48      1.23 o 
   8   4   7      192.41      191.85      5.70 o 
   9   4   7        0.13       -1.90      1.27 o 
  10   4   7       12.35        9.15      2.15 o 
  -7   5   7        0.59        0.04      2.29 o 
  -6   5   7        1.29        0.74      1.98 o 
  -5   5   7       88.22      111.84      7.46 o 
  -4   5   7        1.42       -0.69      1.68 o 
  -3   5   7       38.58       36.38      1.69 o 
  -2   5   7       54.87       47.23      1.49 o 
  -1   5   7        7.60        7.31      0.56 o 
   0   5   7       46.19       46.89      1.08 o 
   1   5   7        2.49        2.14      0.48 o 
   2   5   7       40.45       35.34      1.26 o 
   3   5   7      203.12      220.14      3.77 o 
   4   5   7       69.35       73.97      3.21 o 
   5   5   7       76.39       76.09      2.31 o 
   6   5   7       96.12       97.63      4.51 o 
   7   5   7       16.75       12.41      1.67 o 
   8   5   7       66.98       56.92      3.79 o 
   9   5   7      143.12      127.02      5.76 o 
  10   5   7       63.33       64.32      6.97 o 
  -6   6   7        3.43        3.75      2.50 o 
  -5   6   7       26.45       22.30      3.97 o 
  -4   6   7       21.77       24.14      2.43 o 
  -3   6   7       17.86       18.30      1.08 o 
  -2   6   7       36.89       32.77      1.53 o 
  -1   6   7        4.00        4.00      0.57 o 
   0   6   7       34.45       33.67      0.91 o 
   1   6   7      622.19      624.71      8.07 o 
   2   6   7      355.63      348.28      5.28 o 
   3   6   7        4.08        3.08      0.70 o 
   4   6   7       54.97       51.86      2.55 o 
   5   6   7       35.97       46.51      1.87 o 
   6   6   7       91.91       90.76      3.65 o 
   7   6   7      150.06      133.38      5.63 o 
   8   6   7      319.76      305.53      9.78 o 
   9   6   7       96.02       93.85      8.72 o 
  10   6   7        0.02        0.10      1.63 o 
  -5   7   7       43.24       46.71      5.47 o 
  -4   7   7        6.75        6.10      0.77 o 
  -3   7   7       14.78       11.66      1.04 o 
  -2   7   7      134.70      118.44      3.32 o 
  -1   7   7       22.83       29.94      1.08 o 
   0   7   7        2.71        2.60      0.44 o 
   1   7   7        0.22       -0.09      0.43 o 
   2   7   7      613.69      634.38      8.74 o 
   3   7   7      256.47      247.93      4.68 o 
   4   7   7       34.21       34.00      1.60 o 
   5   7   7      189.16      179.86      5.25 o 
   6   7   7        2.68        3.30      1.48 o 
   7   7   7        1.14        2.38      1.50 o 
   8   7   7        3.24        0.11      2.77 o 
   9   7   7       28.74       25.55      3.06 o 
  10   7   7       21.23       22.25      3.11 o 
  -4   8   7        8.83       12.00      1.07 o 
  -3   8   7       20.50       13.81      1.34 o 
  -2   8   7        6.18        3.39      0.92 o 
  -1   8   7      150.70      157.31      4.32 o 
   0   8   7       40.15       35.75      1.62 o 
   1   8   7       10.82        8.46      0.74 o 
   2   8   7      197.20      185.35      3.81 o 
   3   8   7      393.96      396.62      6.79 o 
   4   8   7      109.55      118.17      3.48 o 
   5   8   7      113.12      109.65      3.42 o 
   6   8   7       21.16       15.54      2.17 o 
   7   8   7        1.28       -0.07      1.31 o 
   8   8   7       27.23       18.34      2.76 o 
   9   8   7        5.48        5.14      1.93 o 
  10   8   7        0.78        0.52      2.17 o 
  -3   9   7        5.85        7.32      1.12 o 
  -2   9   7       65.59       66.05      2.67 o 
  -1   9   7      121.88      110.48      3.63 o 
   0   9   7        4.30        3.86      0.89 o 
   1   9   7      119.05      128.24      2.93 o 
   2   9   7       44.23       38.80      1.59 o 
   3   9   7       33.24       30.66      2.09 o 
   4   9   7       57.91       61.68      2.59 o 
   5   9   7      102.59      108.29      3.49 o 
   6   9   7       17.94       22.17      2.28 o 
   7   9   7      122.25      130.49      4.79 o 
   8   9   7       20.92       25.54      2.48 o 
   9   9   7        1.46       -0.86      1.81 o 
  -2  10   7       13.10       13.05      1.51 o 
  -1  10   7        0.88        1.69      1.10 o 
   0  10   7        0.07        0.46      0.80 o 
   1  10   7        4.63        2.59      1.01 o 
   2  10   7        0.00       -0.40      0.83 o 
   3  10   7       13.85       13.98      1.77 o 
   4  10   7       46.04       42.72      2.26 o 
   5  10   7        4.35        2.71      1.13 o 
   6  10   7        9.48        7.33      1.88 o 
   7  10   7       23.49       22.54      2.34 o 
   8  10   7       13.24       11.55      1.65 o 
   0  11   7        1.04        1.41      1.36 o 
   1  11   7        0.05        0.89      1.06 o 
   2  11   7        0.08       -0.11      1.02 o 
   3  11   7       15.18       16.59      1.81 o 
   4  11   7       15.05       13.16      1.57 o 
   5  11   7       30.04       31.56      3.62 o 
   6  11   7        6.29        5.51      2.30 o 
   7  11   7       14.64       12.12      1.69 o 
  -5  -7   8        4.67        3.84      1.56 o 
  -4  -7   8       27.12       28.20      2.71 o 
  -3  -7   8       15.54       18.40      2.33 o 
  -2  -7   8        0.86        0.58      1.14 o 
  -1  -7   8        1.45       -0.09      1.19 o 
   0  -7   8        7.61        9.69      1.70 o 
   1  -7   8        1.65        3.45      1.26 o 
   2  -7   8       23.07       23.15      2.51 o 
  -6  -6   8        0.21       -0.08      1.29 o 
  -5  -6   8        6.18        4.30      1.47 o 
  -4  -6   8        0.54       -1.33      1.13 o 
  -3  -6   8        1.85        4.31      1.33 o 
  -2  -6   8        5.10        5.56      1.34 o 
  -1  -6   8       20.89       18.90      2.24 o 
   0  -6   8       20.35       17.19      2.73 o 
   1  -6   8        0.22       -1.57      1.05 o 
   2  -6   8        6.10        6.87      1.60 o 
   3  -6   8        7.98        6.58      2.44 o 
  -7  -5   8       16.28       15.40      4.04 o 
  -6  -5   8        6.51        6.76      1.62 o 
  -5  -5   8        9.68       10.20      1.91 o 
  -4  -5   8        2.71        4.27      1.21 o 
  -3  -5   8        2.24        1.78      1.10 o 
  -2  -5   8        1.90        3.59      1.35 o 
  -1  -5   8       90.16      103.79      7.72 o 
   0  -5   8        8.03        9.68      1.70 o 
   1  -5   8        9.48        7.48      1.68 o 
   2  -5   8       22.68       20.14      2.17 o 
   3  -5   8        1.43        0.88      1.15 o 
   4  -5   8        9.73        9.92      2.29 o 
   5  -5   8        7.47        8.23      3.69 o 
  -8  -4   8        2.97        2.39      1.69 o 
  -7  -4   8        1.41        1.03      1.58 o 
  -6  -4   8        1.15        2.51      1.39 o 
  -5  -4   8       10.98        8.30      1.29 o 
  -4  -4   8       13.06       15.24      1.44 o 
  -3  -4   8        4.81        2.50      1.11 o 
  -2  -4   8        9.01       13.09      1.69 o 
  -1  -4   8       19.70       19.09      1.68 o 
   0  -4   8        1.79        0.84      1.14 o 
   1  -4   8       97.11       97.71      4.59 o 
   2  -4   8       36.33       36.35      2.55 o 
   3  -4   8       66.19       56.95      2.34 o 
   4  -4   8      105.29      101.15      3.25 o 
   5  -4   8       19.63       18.26      1.96 o 
   6  -4   8       94.63       96.05      3.96 o 
  -8  -3   8        2.02        2.73      1.56 o 
  -7  -3   8        2.63        4.99      1.67 o 
  -6  -3   8        2.59        3.87      1.28 o 
  -5  -3   8        3.80        1.85      0.92 o 
  -4  -3   8       42.84       38.52      2.06 o 
  -3  -3   8        2.19       -0.07      0.82 o 
  -2  -3   8       51.49       54.03      1.75 o 
  -1  -3   8       29.37       29.43      1.37 o 
   0  -3   8        9.88        8.77      0.93 o 
   1  -3   8       29.81       23.58      1.12 o 
   2  -3   8        0.01       -0.68      0.60 o 
   3  -3   8       59.25       60.65      3.04 o 
   4  -3   8        0.05        0.25      0.89 o 
   5  -3   8        5.90        6.35      1.26 o 
   6  -3   8       17.69       18.56      1.97 o 
   7  -3   8        0.11        0.73      1.68 o 
  -8  -2   8        0.13        0.75      1.05 o 
  -7  -2   8        1.86        2.66      1.10 o 
  -6  -2   8       10.37        8.79      1.08 o 
  -5  -2   8        5.28        3.10      0.73 o 
  -4  -2   8        0.90        0.91      0.68 o 
  -3  -2   8       17.10       20.44      1.34 o 
  -2  -2   8        0.03       -0.32      0.56 o 
  -1  -2   8       81.51       95.26      2.41 o 
   0  -2   8       22.41       16.95      1.16 o 
   1  -2   8        4.97        3.94      0.61 o 
   2  -2   8        1.84        1.65      0.50 o 
   3  -2   8      113.39      117.59      2.69 o 
   4  -2   8       21.41       16.81      1.44 o 
   5  -2   8       78.33       74.61      2.79 o 
   6  -2   8       34.61       29.94      2.00 o 
   7  -2   8        0.82        1.39      1.25 o 
   8  -2   8        1.93        1.50      1.39 o 
  -8  -1   8        0.00       -0.71      0.90 o 
  -7  -1   8       41.18       48.05      2.15 o 
  -6  -1   8        0.80        1.30      0.68 o 
  -5  -1   8       67.48       69.04      2.13 o 
  -4  -1   8       43.42       49.18      1.76 o 
  -3  -1   8       10.74        9.97      0.90 o 
  -2  -1   8        2.11        2.40      0.69 o 
  -1  -1   8        0.01        0.34      0.47 o 
   0  -1   8       94.94      106.56      2.17 o 
   1  -1   8        0.03       -0.59      0.49 o 
   2  -1   8       56.18       66.64      2.08 o 
   3  -1   8        4.62        5.45      0.73 o 
   4  -1   8      312.86      300.01      5.52 o 
   5  -1   8      212.28      203.14      4.83 o 
   6  -1   8        1.96        0.64      0.96 o 
   7  -1   8       49.47       47.19      2.43 o 
   8  -1   8       17.40       24.39      2.34 o 
  -8   0   8        8.59        8.09      1.36 o 
  -7   0   8        0.96        1.03      0.67 o 
  -6   0   8       11.69        9.65      1.01 o 
  -5   0   8      123.68      126.00      3.12 o 
  -4   0   8       13.54       18.18      0.87 o 
  -3   0   8      244.48      243.01      3.87 o 
  -2   0   8        7.33        8.93      0.80 o 
  -1   0   8      536.09      591.79      7.10 o 
   0   0   8      174.39      171.12      2.73 o 
   1   0   8      163.53      183.15      3.09 o 
   2   0   8      309.62      301.74      5.04 o 
   3   0   8       11.82       10.43      1.15 o 
   4   0   8        0.52        1.76      0.75 o 
   5   0   8      563.82      593.27     12.46 o 
   6   0   8       85.53       87.83      3.36 o 
   7   0   8       24.28       22.17      1.80 o 
   8   0   8       99.72      111.36      4.33 o 
   9   0   8       13.34       12.95      2.11 o 
  -8   1   8        0.35        1.19      1.02 o 
  -7   1   8       10.09       10.51      1.26 o 
  -6   1   8       23.07       19.74      1.51 o 
  -5   1   8      166.14      155.73      3.99 o 
  -4   1   8       70.42       64.09      2.10 o 
  -3   1   8        2.19        2.81      0.52 o 
  -2   1   8       18.69       19.08      0.86 o 
  -1   1   8       64.99       68.69      1.55 o 
   0   1   8      343.09      346.62      4.54 o 
   1   1   8       23.24       20.03      0.91 o 
   2   1   8      115.47      118.24      2.60 o 
   3   1   8      245.38      265.19      5.07 o 
   4   1   8      363.48      352.85     10.90 o 
   5   1   8      707.66      721.06     11.22 o 
   6   1   8       21.44       21.95      2.27 o 
   7   1   8       17.92       18.50      1.99 o 
   8   1   8      160.49      163.64      5.32 o 
   9   1   8        0.42        0.84      1.37 o 
  -8   2   8        4.64        1.73      0.88 o 
  -7   2   8       20.77       19.38      2.27 o 
  -6   2   8       25.43       27.87      1.60 o 
  -5   2   8        2.55        2.23      0.88 o 
  -4   2   8        3.08        2.51      0.51 o 
  -3   2   8       96.17       98.79      2.08 o 
  -2   2   8       78.97       74.19      1.50 o 
  -1   2   8        2.18        1.25      0.47 o 
   0   2   8        2.85        2.01      0.50 o 
   1   2   8       71.28       74.73      1.96 o 
   2   2   8      475.19      460.76      7.39 o 
   3   2   8        0.07        0.07      0.52 o 
   4   2   8      361.40      354.33      6.21 o 
   5   2   8       39.17       32.35      1.66 o 
   6   2   8      163.68      153.68      4.80 o 
   7   2   8      133.78      129.13      6.11 o 
   8   2   8       25.23       20.14      2.64 o 
   9   2   8       38.09       46.36      3.00 o 
  -7   3   8        0.01       -0.76      0.78 o 
  -6   3   8       19.25       15.36      1.12 o 
  -5   3   8        6.69        8.50      0.98 o 
  -4   3   8       61.27       56.12      3.01 o 
  -3   3   8        0.56       -0.45      0.55 o 
  -2   3   8      274.68      302.06      4.54 o 
  -1   3   8      111.28      119.43      2.00 o 
   0   3   8      620.62      638.57      8.03 o 
   1   3   8      890.81      878.42     11.13 o 
   2   3   8      171.88      186.43      3.37 o 
   3   3   8       32.19       40.36      2.01 o 
   4   3   8      277.56      264.80      4.52 o 
   5   3   8       22.26       25.14      1.34 o 
   6   3   8       56.89       75.72      2.78 o 
   7   3   8        3.31        3.19      1.33 o 
   8   3   8        3.22        2.66      1.97 o 
   9   3   8       18.13       15.45      4.59 o 
  10   3   8        7.07        7.71      2.25 o 
  -7   4   8        0.27        0.45      0.60 o 
  -6   4   8        0.29       -0.03      0.60 o 
  -5   4   8        3.83        1.89      1.00 o 
  -4   4   8       18.41       12.45      1.03 o 
  -3   4   8        8.14       11.87      1.21 o 
  -2   4   8        2.62        6.50      0.53 o 
  -1   4   8       12.94       16.97      0.70 o 
   0   4   8       68.13       73.45      1.63 o 
   1   4   8       11.17        8.06      0.72 o 
   2   4   8       28.86       28.88      1.19 o 
   3   4   8        0.02       -0.32      0.57 o 
   4   4   8        0.08        0.34      0.65 o 
   5   4   8        6.56        5.29      0.95 o 
   6   4   8       61.20       62.63      2.50 o 
   7   4   8       47.36       51.30      3.53 o 
   8   4   8        2.60        6.42      3.79 o 
   9   4   8       26.07       29.59      4.70 o 
  10   4   8       30.50       33.88      3.51 o 
  -6   5   8        8.29        4.53      3.08 o 
  -5   5   8        4.53        2.87      0.63 o 
  -4   5   8        6.97        6.80      0.83 o 
  -3   5   8        6.04        4.35      0.79 o 
  -2   5   8        3.39        6.46      1.25 o 
  -1   5   8       18.32       20.85      1.01 o 
   0   5   8       61.17       64.30      1.50 o 
   1   5   8       57.75       59.33      1.68 o 
   2   5   8       50.75       56.32      1.84 o 
   3   5   8       80.09       76.63      2.01 o 
   4   5   8        0.08        0.27      0.61 o 
   5   5   8        0.81        0.25      0.69 o 
   6   5   8        2.59        4.38      1.31 o 
   7   5   8      155.21      120.31      5.40 o 
   8   5   8      117.21      113.88      5.48 o 
   9   5   8        7.86        1.51      1.65 o 
  10   5   8       57.13       69.67      4.67 o 
  -6   6   8       34.13       32.20      5.10 o 
  -5   6   8        0.35        0.30      0.49 o 
  -4   6   8        0.62        0.74      0.95 o 
  -3   6   8      162.02      143.84      3.73 o 
  -2   6   8       42.90       46.21      1.97 o 
  -1   6   8        5.20        4.53      0.56 o 
   0   6   8       78.15       72.11      1.41 o 
   1   6   8       68.05       64.44      1.49 o 
   2   6   8        2.91        2.55      0.69 o 
   3   6   8       84.58       83.95      2.39 o 
   4   6   8       29.27       30.50      1.54 o 
   5   6   8        9.26       12.54      1.59 o 
   6   6   8      155.89      139.75      4.64 o 
   7   6   8       18.78       21.50      2.68 o 
   8   6   8       27.94       28.72      3.09 o 
   9   6   8        3.91        2.11      2.76 o 
  10   6   8        6.82       11.75      2.44 o 
  -5   7   8        4.72        6.30      1.33 o 
  -4   7   8       78.43       78.08      5.78 o 
  -3   7   8       54.35       41.94      1.89 o 
  -2   7   8        1.31        0.22      0.91 o 
  -1   7   8       31.26       29.99      1.35 o 
   0   7   8        0.24        0.60      0.61 o 
   1   7   8        1.01        2.65      0.58 o 
   2   7   8      771.53      755.59     11.27 o 
   3   7   8      821.73      837.88     14.06 o 
   4   7   8        1.43        2.53      0.99 o 
   5   7   8       88.64       90.33      3.62 o 
   6   7   8        8.25        8.14      1.50 o 
   7   7   8        0.02        2.19      1.46 o 
   8   7   8       35.17       35.33      3.40 o 
   9   7   8       70.97       68.88      5.57 o 
  10   7   8       28.02       30.06      3.49 o 
  -4   8   8        0.07        1.72      0.76 o 
  -3   8   8       36.19       33.30      1.81 o 
  -2   8   8       49.71       53.70      2.59 o 
  -1   8   8       79.27       71.77      6.15 o 
   0   8   8       14.30       21.44      2.80 o 
   1   8   8      106.22       96.58      2.04 o 
   2   8   8     1168.88     1207.73     17.23 o 
   3   8   8        9.98       12.71      1.18 o 
   4   8   8       38.95       44.42      2.17 o 
   5   8   8       71.62       73.91      3.36 o 
   6   8   8        0.91        0.18      2.82 o 
   7   8   8        0.61       -0.60      1.40 o 
   8   8   8      198.90      196.18      7.76 o 
   9   8   8        3.73        3.30      1.97 o 
  -3   9   8        8.99       11.10      1.41 o 
  -2   9   8       22.55       14.99      1.51 o 
  -1   9   8       36.13       28.59      1.95 o 
   0   9   8       27.68       30.37      1.63 o 
   1   9   8       21.19       20.62      1.22 o 
   2   9   8        8.84        7.72      1.50 o 
   3   9   8        3.02        1.94      1.78 o 
   4   9   8       31.98       35.13      2.03 o 
   5   9   8       22.17       16.29      1.62 o 
   6   9   8       94.25       99.21      4.07 o 
   7   9   8        0.68       -1.88      1.69 o 
   8   9   8       26.71       30.87      3.84 o 
   9   9   8        5.14        7.92      3.28 o 
  -1  10   8       16.94       17.65      1.80 o 
   0  10   8       23.92       29.54      3.03 o 
   1  10   8       10.76        5.98      0.85 o 
   2  10   8        4.37        3.36      1.17 o 
   3  10   8        4.18        6.99      1.24 o 
   4  10   8        0.23       -0.74      0.89 o 
   5  10   8       23.39       20.46      1.86 o 
   6  10   8       37.60       41.77      3.95 o 
   7  10   8        7.49        2.95      1.45 o 
   8  10   8       11.07       16.10      2.31 o 
   1  11   8        4.04        3.07      1.79 o 
   2  11   8        3.01        1.47      0.95 o 
   3  11   8       39.40       43.58      2.29 o 
   4  11   8       27.97       29.67      2.62 o 
   5  11   8        3.69        2.73      1.43 o 
   6  11   8       20.54       22.80      2.40 o 
  -5  -6   9        1.22        1.02      1.38 o 
  -4  -6   9        7.52        6.94      1.75 o 
  -3  -6   9        1.34       -0.58      1.06 o 
  -2  -6   9        1.10        1.67      1.27 o 
  -1  -6   9       22.27       24.38      2.69 o 
   0  -6   9        1.22        1.60      1.40 o 
   1  -6   9        5.19        4.69      1.66 o 
   2  -6   9       12.30       20.08      2.38 o 
  -6  -5   9       13.14       14.30      2.58 o 
  -5  -5   9        8.15        6.96      3.03 o 
  -4  -5   9       11.97       11.72      1.65 o 
  -3  -5   9       14.67       11.08      2.02 o 
  -2  -5   9        0.26        1.13      1.26 o 
  -1  -5   9       12.99       13.20      1.90 o 
   0  -5   9        3.68       -0.67      1.21 o 
   1  -5   9       31.63       29.41      2.61 o 
   2  -5   9       19.92       22.06      2.96 o 
   3  -5   9        4.90        3.44      1.52 o 
   4  -5   9        0.39        0.53      1.22 o 
  -7  -4   9        0.79        1.49      1.99 o 
  -6  -4   9        4.89        2.50      1.40 o 
  -5  -4   9        0.04        1.21      1.00 o 
  -4  -4   9       10.83       10.03      1.54 o 
  -3  -4   9        0.71        0.65      1.03 o 
  -2  -4   9        6.89        7.09      1.56 o 
  -1  -4   9        1.23        3.66      1.31 o 
   0  -4   9        4.33        3.50      1.39 o 
   1  -4   9       48.11       44.99      2.89 o 
   2  -4   9        0.01        0.15      1.19 o 
   3  -4   9       48.09       41.61      2.87 o 
   4  -4   9       38.47       42.84      4.32 o 
   5  -4   9        1.89        0.71      1.81 o 
  -7  -3   9        0.17       -0.45      1.45 o 
  -6  -3   9        1.70        0.11      1.15 o 
  -5  -3   9       15.41       17.31      1.68 o 
  -4  -3   9        1.70        1.62      1.13 o 
  -3  -3   9        0.03       -1.27      0.84 o 
  -2  -3   9        0.17       -0.39      0.86 o 
  -1  -3   9        0.73       -0.44      0.92 o 
   0  -3   9        0.69        0.11      0.90 o 
   1  -3   9        2.93        1.95      1.20 o 
   2  -3   9      134.07      119.18      4.37 o 
   3  -3   9        3.56        3.70      1.06 o 
   4  -3   9        1.62        2.30      1.19 o 
   5  -3   9        4.10        2.71      1.33 o 
   6  -3   9        0.58        0.30      1.30 o 
  -7  -2   9        2.04        2.49      1.51 o 
  -6  -2   9        4.28        3.65      1.49 o 
  -5  -2   9        9.04       10.36      1.35 o 
  -4  -2   9        9.18       11.53      1.39 o 
  -3  -2   9        8.10        7.90      1.22 o 
  -2  -2   9        2.92        1.34      0.96 o 
  -1  -2   9        0.17       -0.90      0.81 o 
   0  -2   9       28.76       32.08      1.94 o 
   1  -2   9        1.66        1.10      0.62 o 
   2  -2   9        4.95        2.37      0.81 o 
   3  -2   9       63.01       61.25      4.07 o 
   4  -2   9      195.99      217.63      5.86 o 
   5  -2   9       10.40       11.71      1.68 o 
   6  -2   9        0.34        0.18      1.13 o 
   7  -2   9       13.00       14.37      2.19 o 
  -7  -1   9       20.04       15.67      1.84 o 
  -6  -1   9        0.01        1.41      1.23 o 
  -5  -1   9       19.44       21.94      1.52 o 
  -4  -1   9       14.00       14.70      1.25 o 
  -3  -1   9        1.15        1.26      0.76 o 
  -2  -1   9       25.64       18.27      1.34 o 
  -1  -1   9       25.08       20.07      1.20 o 
   0  -1   9      254.08      257.79      4.09 o 
   1  -1   9       10.52       10.47      0.88 o 
   2  -1   9      105.83      104.95      2.45 o 
   3  -1   9       23.99       22.61      1.75 o 
   4  -1   9      159.86      164.53      4.38 o 
   5  -1   9       13.07       15.43      1.77 o 
   6  -1   9       41.73       38.24      2.57 o 
   7  -1   9       15.18       15.65      1.97 o 
   8  -1   9       11.14        8.92      1.85 o 
  -7   0   9        0.28        0.87      0.68 o 
  -6   0   9        3.53        5.02      1.47 o 
  -5   0   9      142.47      134.36      3.91 o 
  -4   0   9       15.50       22.88      2.06 o 
  -3   0   9       23.07       22.71      1.10 o 
  -2   0   9       36.25       35.62      1.32 o 
  -1   0   9      214.86      225.79      3.70 o 
   0   0   9       45.31       47.77      1.50 o 
   1   0   9        3.81        1.76      0.61 o 
   2   0   9       96.11       88.16      2.57 o 
   3   0   9      119.89      128.13      4.08 o 
   4   0   9      931.25      954.25     18.60 o 
   5   0   9       32.79       27.81      2.92 o 
   6   0   9      137.44      133.55      9.51 o 
   7   0   9       22.43       23.00      2.60 o 
   8   0   9       81.19       92.45      4.09 o 
  -7   1   9        3.43        3.34      1.26 o 
  -6   1   9        3.80        2.51      1.22 o 
  -5   1   9        5.37        3.19      1.35 o 
  -4   1   9       26.15       20.26      1.21 o 
  -3   1   9       76.88       77.15      1.80 o 
  -2   1   9        2.05        3.21      0.60 o 
  -1   1   9        2.12        1.47      0.57 o 
   0   1   9       81.04       86.07      2.01 o 
   1   1   9      385.47      396.99      8.29 o 
   2   1   9       84.11       83.03      2.47 o 
   3   1   9      274.12      290.84      7.09 o 
   4   1   9      295.22      303.73      5.25 o 
   5   1   9        0.13       -1.44      1.00 o 
   6   1   9      394.63      383.58     11.31 o 
   7   1   9        6.51        5.51      1.81 o 
   8   1   9        9.93       12.53      2.27 o 
   9   1   9       40.27       47.41      3.21 o 
  -7   2   9       40.18       34.45      2.22 o 
  -6   2   9        0.29       -0.10      0.93 o 
  -5   2   9        9.77       11.23      1.40 o 
  -4   2   9        5.44        5.62      0.85 o 
  -3   2   9       23.38       25.16      1.00 o 
  -2   2   9       96.17       91.75      1.82 o 
  -1   2   9        2.23        0.78      0.46 o 
   0   2   9       98.39       94.97      2.08 o 
   1   2   9       10.09        9.83      0.79 o 
   2   2   9        8.11        7.31      0.97 o 
   3   2   9      255.19      248.13      4.82 o 
   4   2   9       17.64       17.03      1.33 o 
   5   2   9      248.16      231.31     14.98 o 
   6   2   9        2.94        2.06      1.50 o 
   7   2   9        2.02        2.23      1.62 o 
   8   2   9       14.84       17.26      2.59 o 
   9   2   9       58.15       63.81      4.40 o 
  -7   3   9       21.99       16.60      1.55 o 
  -6   3   9        5.02        5.60      1.03 o 
  -5   3   9        0.01        0.22      0.79 o 
  -4   3   9       15.28       15.02      1.34 o 
  -3   3   9        4.28        3.72      0.82 o 
  -2   3   9        0.54        0.03      0.42 o 
  -1   3   9       47.52       40.37      1.19 o 
   0   3   9      118.98      123.05      2.40 o 
   1   3   9        1.94        1.87      0.63 o 
   2   3   9       99.43      106.67      2.47 o 
   3   3   9        6.88        5.71      0.91 o 
   4   3   9       66.23       61.94      2.24 o 
   5   3   9      282.93      256.03      6.70 o 
   6   3   9       40.16       32.77      3.00 o 
   7   3   9        5.27        4.05      1.70 o 
   8   3   9        0.06        0.68      1.47 o 
   9   3   9        0.00        0.44      1.67 o 
  -6   4   9        0.95        1.67      0.78 o 
  -5   4   9        1.91        1.75      0.81 o 
  -4   4   9        2.87        5.49      0.99 o 
  -3   4   9        4.86        2.79      0.90 o 
  -2   4   9       41.40       36.45      1.22 o 
  -1   4   9      275.38      266.43      3.68 o 
   0   4   9      244.95      251.54      4.08 o 
   1   4   9       10.64       13.66      1.00 o 
   2   4   9       67.41       65.19      2.10 o 
   3   4   9       70.48       63.22      2.11 o 
   4   4   9       14.73       20.90      1.39 o 
   5   4   9        4.10        0.71      1.63 o 
   6   4   9       18.62       12.66      2.90 o 
   7   4   9        8.43        5.04      1.82 o 
   8   4   9       14.37       11.89      2.41 o 
   9   4   9        1.24        1.68      1.69 o 
  -6   5   9        0.18        0.79      0.72 o 
  -5   5   9        0.69        1.12      0.71 o 
  -4   5   9       76.29       79.89      2.69 o 
  -3   5   9       28.08       26.76      1.71 o 
  -2   5   9        0.30       -0.33      0.42 o 
  -1   5   9        0.37       -0.11      0.57 o 
   0   5   9      374.27      385.64      5.29 o 
   1   5   9       79.46       83.14      2.11 o 
   2   5   9        2.48        2.39      0.95 o 
   3   5   9       66.98       62.82      2.36 o 
   4   5   9       99.17       94.68      2.69 o 
   5   5   9       18.90       25.07      2.10 o 
   6   5   9      155.40      160.14      8.51 o 
   7   5   9      289.98      266.75      8.91 o 
   8   5   9       24.79       19.53      2.76 o 
   9   5   9        3.56        5.43      2.04 o 
  -5   6   9       25.78       24.51      1.42 o 
  -4   6   9        0.36       -0.21      0.84 o 
  -3   6   9       34.36       28.73      1.89 o 
  -2   6   9        0.30        2.03      0.85 o 
  -1   6   9       11.39        9.91      1.13 o 
   0   6   9      138.24      143.78      2.46 o 
   1   6   9      294.66      317.36      5.07 o 
   2   6   9      301.15      295.33      6.01 o 
   3   6   9      126.60      120.31      3.42 o 
   4   6   9        9.93        7.75      1.37 o 
   5   6   9      125.70      107.30      3.98 o 
   6   6   9      236.57      194.39      7.14 o 
   7   6   9       19.56       15.08      2.44 o 
   8   6   9       20.04       20.09      3.29 o 
   9   6   9        6.79        5.83      2.02 o 
  -4   7   9       28.83       17.10      1.29 o 
  -3   7   9       27.26       26.81      1.63 o 
  -2   7   9        3.34        5.29      1.06 o 
  -1   7   9        0.86        1.55      0.95 o 
   0   7   9        0.14        0.90      0.76 o 
   1   7   9      244.89      256.02      4.32 o 
   2   7   9       43.05       39.48      1.58 o 
   3   7   9        5.31        5.51      1.10 o 
   4   7   9        1.76        1.97      1.21 o 
   5   7   9      222.05      217.38      6.17 o 
   6   7   9       36.81       29.24      4.16 o 
   7   7   9       16.18       10.73      2.16 o 
   8   7   9        2.59        3.18      1.83 o 
   9   7   9        8.01       11.98      2.52 o 
  -3   8   9       13.61       12.34      1.30 o 
  -2   8   9       80.79       80.61      3.00 o 
  -1   8   9        0.05       -0.65      0.90 o 
   0   8   9      173.23      192.08      4.37 o 
   1   8   9        2.26        3.95      0.81 o 
   2   8   9        9.24        9.81      1.01 o 
   3   8   9      273.37      285.34      6.07 o 
   4   8   9      183.70      194.86      6.76 o 
   5   8   9        0.08       -1.12      1.12 o 
   6   8   9      129.61      133.89      6.09 o 
   7   8   9        1.46       -1.45      1.66 o 
   8   8   9        7.64       11.80      3.03 o 
   9   8   9       55.33       56.55      4.46 o 
  -2   9   9        3.98        3.73      1.13 o 
  -1   9   9        1.57        2.25      1.04 o 
   0   9   9       15.04       11.97      1.46 o 
   1   9   9       29.39       33.49      3.35 o 
   2   9   9        4.29        1.13      0.95 o 
   3   9   9       50.59       42.52      2.14 o 
   4   9   9        6.29        7.79      1.31 o 
   5   9   9        7.66       11.80      1.52 o 
   6   9   9        0.45        0.37      1.16 o 
   7   9   9        2.06        2.27      1.78 o 
   8   9   9       49.27       62.44      4.54 o 
   0  10   9        4.85        4.69      1.14 o 
   1  10   9        4.12        4.84      1.29 o 
   2  10   9       16.88       17.68      1.64 o 
   3  10   9       25.20       23.03      1.79 o 
   4  10   9       15.62       14.21      1.60 o 
   5  10   9        0.19       -0.67      1.59 o 
   6  10   9        0.19       -1.39      1.11 o 
   7  10   9       13.90        8.90      1.75 o 
   3  11   9       18.39       18.17      1.73 o 
   4  11   9        4.76        4.78      1.47 o 
  -4  -5  10        0.18       -0.24      1.17 o 
  -3  -5  10        0.56       -0.09      1.06 o 
  -2  -5  10        2.74        0.83      1.41 o 
  -1  -5  10       23.84       23.70      2.53 o 
   0  -5  10        1.91        6.06      2.91 o 
   1  -5  10       11.59       16.36      2.27 o 
   2  -5  10        0.92        1.75      1.42 o 
  -5  -4  10        0.42        1.76      1.46 o 
  -4  -4  10        3.34        2.75      1.21 o 
  -3  -4  10       14.65       18.74      2.16 o 
  -2  -4  10        1.39        1.25      1.28 o 
  -1  -4  10        8.55        8.27      2.73 o 
   0  -4  10       31.20       29.30      2.60 o 
   1  -4  10      190.79      185.95      6.09 o 
   2  -4  10       69.76       81.44      3.97 o 
   3  -4  10        8.97        9.81      1.81 o 
   4  -4  10        6.35        6.63      2.46 o 
  -6  -3  10        2.73        0.47      1.63 o 
  -5  -3  10        5.06        6.92      1.42 o 
  -4  -3  10        1.56        0.81      1.08 o 
  -3  -3  10       17.12       17.85      2.00 o 
  -2  -3  10       45.17       42.01      2.37 o 
  -1  -3  10        0.42       -1.57      1.05 o 
   0  -3  10       25.25       27.94      5.41 o 
   1  -3  10       10.63       11.57      1.92 o 
   2  -3  10       73.81       91.13      4.08 o 
   3  -3  10        5.24        3.87      1.48 o 
   4  -3  10        0.81        0.27      1.90 o 
   5  -3  10        0.92       -1.70      1.84 o 
  -6  -2  10        0.77        0.72      1.47 o 
  -5  -2  10        0.06       -0.67      0.95 o 
  -4  -2  10        5.02        4.33      1.40 o 
  -3  -2  10       13.55       17.30      1.67 o 
  -2  -2  10        0.10       -0.12      0.99 o 
  -1  -2  10       17.06       20.57      1.75 o 
   0  -2  10        0.00       -1.32      0.88 o 
   1  -2  10        0.09       -0.68      1.00 o 
   2  -2  10       16.20       16.39      2.08 o 
   3  -2  10      153.36      157.44      5.70 o 
   4  -2  10      137.12      127.93      4.40 o 
   5  -2  10       25.64       28.99      3.62 o 
   6  -2  10       21.64       14.76      1.97 o 
  -7  -1  10        0.03        0.11      1.28 o 
  -6  -1  10        3.94        1.67      1.41 o 
  -5  -1  10        1.54       -0.19      1.25 o 
  -4  -1  10        3.24        1.23      1.09 o 
  -3  -1  10       12.37       10.56      1.38 o 
  -2  -1  10       42.35       46.72      2.28 o 
  -1  -1  10        6.13        6.01      1.36 o 
   0  -1  10       31.57       29.38      1.52 o 
   1  -1  10       44.86       50.16      1.86 o 
   2  -1  10       13.39       15.53      2.32 o 
   3  -1  10      249.93      240.51      7.44 o 
   4  -1  10      204.91      216.66     12.34 o 
   5  -1  10       70.80       82.62      3.62 o 
   6  -1  10       36.40       41.25      2.74 o 
   7  -1  10      180.04      195.70      7.73 o 
  -7   0  10       55.85       55.34      3.38 o 
  -6   0  10        0.19       -0.39      1.11 o 
  -5   0  10       17.07       15.96      1.89 o 
  -4   0  10       19.52       13.25      1.75 o 
  -3   0  10       16.53       14.46      1.23 o 
  -2   0  10        0.00        1.49      0.72 o 
  -1   0  10       31.88       29.87      1.44 o 
   0   0  10       19.16       16.53      1.51 o 
   1   0  10        0.01       -0.49      0.68 o 
   2   0  10       39.34       39.33      1.74 o 
   3   0  10       31.15       30.69      1.91 o 
   4   0  10        0.53        0.00      1.56 o 
   5   0  10       39.04       35.60      5.16 o 
   6   0  10        0.46       -0.42      1.47 o 
   7   0  10       10.25       12.61      1.95 o 
  -7   1  10       10.26        5.96      2.22 o 
  -6   1  10       36.24       30.98      1.70 o 
  -5   1  10        8.01        8.07      1.20 o 
  -4   1  10       12.15        9.39      1.15 o 
  -3   1  10        0.41        0.67      0.75 o 
  -2   1  10       10.39        9.96      1.00 o 
  -1   1  10       10.59        5.83      0.88 o 
   0   1  10       63.96       66.07      2.01 o 
   1   1  10       63.50       62.84      1.83 o 
   2   1  10        1.07        2.05      0.80 o 
   3   1  10      269.95      289.88      7.39 o 
   4   1  10        0.36       -1.24      1.26 o 
   5   1  10        0.14       -0.12      2.33 o 
   6   1  10       45.97       46.62      5.64 o 
   7   1  10       61.09       61.88      4.27 o 
   8   1  10        0.37        1.31      1.43 o 
  -6   2  10        1.57        1.44      1.19 o 
  -5   2  10       11.89       10.13      1.41 o 
  -4   2  10        0.74        0.99      0.77 o 
  -3   2  10        0.15        0.83      0.62 o 
  -2   2  10        2.84        1.69      0.67 o 
  -1   2  10        1.64        1.77      0.69 o 
   0   2  10       20.74       21.07      1.39 o 
   1   2  10       84.53       83.13      2.28 o 
   2   2  10      309.18      309.22      5.17 o 
   3   2  10       24.55       30.70      2.25 o 
   4   2  10      553.63      559.16     19.07 o 
   5   2  10        6.02        1.68      2.28 o 
   6   2  10        0.88       -0.19      1.47 o 
   7   2  10       47.95       47.06      3.79 o 
   8   2  10        0.29       -0.44      1.59 o 
  -6   3  10        5.62        5.20      1.15 o 
  -5   3  10       10.02       11.07      1.41 o 
  -4   3  10        0.12       -0.11      0.89 o 
  -3   3  10        3.61        2.94      0.90 o 
  -2   3  10      478.93      467.82      6.72 o 
  -1   3  10       39.02       37.19      1.33 o 
   0   3  10       82.38       80.82      2.17 o 
   1   3  10        2.96        2.31      0.78 o 
   2   3  10       26.68       30.97      1.60 o 
   3   3  10        8.16        6.25      1.44 o 
   4   3  10       98.58       92.08      3.67 o 
   5   3  10       28.49       28.10      2.89 o 
   6   3  10       49.33       59.88      4.00 o 
   7   3  10       24.78       24.74      3.02 o 
   8   3  10       18.97       17.51      2.87 o 
  -6   4  10        6.62        7.22      1.17 o 
  -5   4  10       15.87       17.64      1.52 o 
  -4   4  10        4.24        6.18      1.90 o 
  -3   4  10       24.57       24.48      1.59 o 
  -2   4  10        3.91        3.04      0.82 o 
  -1   4  10        0.95        0.66      0.67 o 
   0   4  10      137.79      126.19      3.03 o 
   1   4  10       53.77       61.28      2.07 o 
   2   4  10        3.26        4.59      0.90 o 
   3   4  10        4.78        0.97      1.08 o 
   4   4  10       81.14       74.88      3.29 o 
   5   4  10        5.25        9.12      2.23 o 
   6   4  10      133.56      120.14      5.58 o 
   7   4  10        0.89       -1.69      1.60 o 
   8   4  10       50.43       46.19      3.90 o 
   9   4  10        4.00        4.34      2.15 o 
  -5   5  10       12.92       14.36      1.85 o 
  -4   5  10       36.41       27.69      2.22 o 
  -3   5  10       23.88       23.44      1.68 o 
  -2   5  10       26.01       25.22      1.33 o 
  -1   5  10       68.12       84.89      2.60 o 
   0   5  10      423.46      420.30      6.30 o 
   1   5  10      142.14      144.43      3.37 o 
   2   5  10        0.07        0.07      0.72 o 
   3   5  10       62.93       52.53      2.70 o 
   4   5  10       46.46       41.08      5.08 o 
   5   5  10       64.03       45.75      2.73 o 
   6   5  10        0.37       -1.25      1.37 o 
   7   5  10        0.72       -1.38      1.45 o 
   8   5  10        0.06       -2.39      1.59 o 
   9   5  10        0.04        0.82      1.83 o 
  -4   6  10       12.96       14.37      1.36 o 
  -3   6  10        0.09       -0.42      0.79 o 
  -2   6  10        2.91        3.41      1.02 o 
  -1   6  10        9.51       13.45      1.37 o 
   0   6  10       54.01       43.18      1.31 o 
   1   6  10      208.22      199.29      4.15 o 
   2   6  10      104.69      104.41      2.90 o 
   3   6  10        2.32        2.27      1.17 o 
   4   6  10      278.45      268.50     10.33 o 
   5   6  10       23.57       23.59      3.27 o 
   6   6  10        3.50        3.45      1.74 o 
   7   6  10      108.79      111.80      5.62 o 
   8   6  10       10.91       10.42      2.83 o 
   9   6  10        5.24        2.97      1.98 o 
  -4   7  10        3.24        2.15      0.97 o 
  -3   7  10       24.35       25.38      1.76 o 
  -2   7  10       11.31       11.98      2.05 o 
  -1   7  10        0.84        1.01      0.74 o 
   0   7  10       27.64       33.10      1.75 o 
   1   7  10      113.02      108.62      2.52 o 
   2   7  10       39.83       42.56      2.15 o 
   3   7  10        3.11        2.64      1.38 o 
   4   7  10       11.37       12.91      1.83 o 
   5   7  10       11.46       14.92      1.93 o 
   6   7  10       19.75       16.88      2.55 o 
   7   7  10       87.07       89.94      4.99 o 
   8   7  10        0.96        0.32      1.68 o 
  -2   8  10        1.42        0.29      1.48 o 
  -1   8  10       61.52       63.59      4.15 o 
   0   8  10       41.58       42.38      2.07 o 
   1   8  10       24.93       21.94      1.44 o 
   2   8  10       51.11       49.19      1.99 o 
   3   8  10        0.05        0.51      0.96 o 
   4   8  10        4.79        5.12      1.47 o 
   5   8  10        0.01       -0.45      1.16 o 
   6   8  10       65.11       61.83      4.16 o 
   7   8  10        0.67        1.42      2.33 o 
   8   8  10        0.08       -1.05      2.57 o 
  -1   9  10       18.08       20.84      2.34 o 
   0   9  10       77.44       71.00      3.75 o 
   1   9  10      164.62      174.08      4.86 o 
   2   9  10       52.92       41.03      2.08 o 
   3   9  10        4.10        0.17      0.97 o 
   4   9  10        5.35        3.78      1.15 o 
   5   9  10        1.06        1.34      1.31 o 
   6   9  10        0.09       -1.00      1.59 o 
   7   9  10        7.64        2.18      3.21 o 
   1  10  10        4.46        1.24      1.18 o 
   2  10  10       52.50       64.55      2.53 o 
   3  10  10       31.97       35.29      2.15 o 
   4  10  10        2.60        7.32      1.58 o 
   5  10  10       57.83       59.24      4.24 o 
   6  10  10       36.55       45.19      3.03 o 
  -3  -4  11        1.87        2.78      1.58 o 
  -2  -4  11        0.98       -0.01      1.33 o 
  -1  -4  11       14.84        9.65      1.95 o 
   0  -4  11       11.98       20.90      2.49 o 
   1  -4  11       16.11       18.90      2.71 o 
   2  -4  11        3.09        3.29      1.87 o 
  -4  -3  11       11.91       15.19      8.25 o 
  -3  -3  11        0.46        1.80      1.41 o 
  -2  -3  11        8.65        7.68      1.72 o 
  -1  -3  11        2.71        3.38      1.48 o 
   0  -3  11       40.87       43.60      4.42 o 
   1  -3  11       12.41       10.91      3.35 o 
   2  -3  11       11.21       12.89      2.10 o 
   3  -3  11        9.89        8.68      1.93 o 
   4  -3  11       23.14       21.99      3.17 o 
  -5  -2  11        1.64        0.89      1.58 o 
  -4  -2  11        6.04        7.23      1.64 o 
  -3  -2  11        4.96        3.06      1.43 o 
  -2  -2  11       23.51       28.34      2.09 o 
  -1  -2  11        1.83        1.54      1.29 o 
   0  -2  11        5.25        5.53      1.55 o 
   1  -2  11       10.15       11.77      1.89 o 
   2  -2  11      130.87      149.02     10.34 o 
   3  -2  11       44.89       41.54      3.09 o 
   4  -2  11        7.72        6.10      2.31 o 
   5  -2  11        0.71        4.23      2.14 o 
  -5  -1  11        0.11       -0.63      1.36 o 
  -4  -1  11        0.79       -0.99      1.40 o 
  -3  -1  11        0.50        1.47      1.26 o 
  -2  -1  11       77.59       76.83      2.99 o 
  -1  -1  11        9.24        8.79      1.44 o 
   0  -1  11        4.17        5.04      1.22 o 
   1  -1  11        6.49        3.12      1.27 o 
   2  -1  11        0.34        0.82      1.25 o 
   3  -1  11        3.39        2.26      1.43 o 
   4  -1  11       31.24       28.21      2.22 o 
   5  -1  11        2.13        2.40      1.48 o 
   6  -1  11       19.45       25.91      2.44 o 
  -6   0  11       15.51       16.39      2.00 o 
  -5   0  11        0.60        0.28      1.29 o 
  -4   0  11        1.15       -0.33      1.26 o 
  -3   0  11        2.84        1.84      1.02 o 
  -2   0  11        6.08        8.70      1.68 o 
  -1   0  11        0.16       -0.51      0.79 o 
   0   0  11       25.36       29.35      1.63 o 
   1   0  11        9.78       11.05      1.17 o 
   2   0  11        6.10        5.51      1.12 o 
   3   0  11        5.79        7.20      2.06 o 
   4   0  11       30.37       27.91      3.19 o 
   5   0  11       30.86       29.08      3.27 o 
   6   0  11        1.44       -1.38      2.02 o 
  -6   1  11        2.94        1.86      2.21 o 
  -5   1  11        2.37        4.09      1.36 o 
  -4   1  11        3.41        3.24      1.24 o 
  -3   1  11        6.69        6.33      1.33 o 
  -2   1  11        8.73        8.12      1.24 o 
  -1   1  11        0.09        0.80      0.83 o 
   0   1  11       41.61       47.75      1.98 o 
   1   1  11      118.86      119.09      3.16 o 
   2   1  11      231.04      256.05      5.16 o 
   3   1  11      248.10      260.42     10.08 o 
   4   1  11       51.77       52.22      3.81 o 
   5   1  11       33.17       28.35      3.17 o 
   6   1  11       49.95       52.92      4.15 o 
   7   1  11       32.63       30.38      3.41 o 
  -5   2  11        3.83        1.76      0.82 o 
  -4   2  11        0.69       -0.51      0.97 o 
  -3   2  11       26.41       28.35      1.70 o 
  -2   2  11        0.07       -0.36      0.75 o 
  -1   2  11       44.59       55.76      2.10 o 
   0   2  11      215.04      221.12      4.58 o 
   1   2  11       36.66       39.03      1.87 o 
   2   2  11       73.83       75.89      3.53 o 
   3   2  11      138.14      143.47      4.04 o 
   4   2  11       85.22       76.81      4.37 o 
   5   2  11       30.27       32.64      6.37 o 
   6   2  11        3.23        3.12      1.86 o 
   7   2  11        5.52        0.98      1.80 o 
  -5   3  11        0.77        1.43      1.10 o 
  -4   3  11        2.85        5.11      0.88 o 
  -3   3  11        0.00       -0.09      0.79 o 
  -2   3  11       37.66       40.79      1.96 o 
  -1   3  11       11.12       13.89      1.21 o 
   0   3  11       30.28       34.10      1.93 o 
   1   3  11       10.13        8.59      1.47 o 
   2   3  11        2.31        1.94      1.04 o 
   3   3  11       59.28       47.94      2.76 o 
   4   3  11      114.53      115.23      5.33 o 
   5   3  11        1.71       -0.58      1.51 o 
   6   3  11       98.13      103.46      5.36 o 
   7   3  11        0.95        1.16      1.70 o 
   8   3  11       79.65       85.64      5.25 o 
  -5   4  11        6.40        7.91      2.05 o 
  -4   4  11        2.14        0.58      0.96 o 
  -3   4  11       18.77       15.49      1.20 o 
  -2   4  11      130.70      142.43      3.65 o 
  -1   4  11       65.89       64.11      2.40 o 
   0   4  11       38.24       36.79      2.73 o 
   1   4  11       23.17       23.40      1.79 o 
   2   4  11        9.72       12.56      1.41 o 
   3   4  11        2.60        2.98      1.27 o 
   4   4  11       10.32        4.75      1.43 o 
   5   4  11       11.76       10.76      3.75 o 
   6   4  11       35.58       30.27      5.25 o 
   7   4  11        0.09        2.43      1.75 o 
   8   4  11        0.01        2.19      1.91 o 
  -4   5  11        0.06        1.24      1.01 o 
  -3   5  11       26.27       21.07      2.08 o 
  -2   5  11        0.35       -0.18      0.73 o 
  -1   5  11       40.96       34.05      1.33 o 
   0   5  11       68.65       73.11      2.32 o 
   1   5  11        5.83        4.30      1.23 o 
   2   5  11       21.34       28.26      1.87 o 
   3   5  11       62.50       59.12      4.46 o 
   4   5  11       44.00       46.71      2.82 o 
   5   5  11       87.87       75.56      4.33 o 
   6   5  11       11.93        9.59      2.12 o 
   7   5  11        3.44        2.00      1.77 o 
   8   5  11       11.90       11.99      2.83 o 
  -3   6  11        0.95        0.43      0.89 o 
  -2   6  11        4.06        2.60      1.08 o 
  -1   6  11       17.50       23.24      1.48 o 
   0   6  11       44.98       46.58      1.74 o 
   1   6  11       28.43       29.76      1.83 o 
   2   6  11       35.32       42.58      2.22 o 
   3   6  11       32.74       28.55      2.89 o 
   4   6  11       55.87       58.34      3.14 o 
   5   6  11       16.62       18.81      5.96 o 
   6   6  11        6.75        6.90      2.62 o 
   7   6  11       22.81       13.90      2.68 o 
   8   6  11        0.06       -1.68      1.64 o 
  -3   7  11        5.42        7.69      1.33 o 
  -2   7  11        0.01        1.69      0.99 o 
  -1   7  11        9.67        8.43      1.55 o 
   0   7  11        0.59        3.22      1.13 o 
   1   7  11        7.06        5.78      1.08 o 
   2   7  11       35.72       34.40      2.07 o 
   3   7  11       20.26       21.18      2.07 o 
   4   7  11      134.05      124.53      6.01 o 
   5   7  11        3.99        3.53      1.83 o 
   6   7  11       39.44       38.83      3.59 o 
   7   7  11       10.30        5.01      2.04 o 
  -1   8  11        1.01        3.31      1.21 o 
   0   8  11      278.17      310.60      7.50 o 
   1   8  11       48.56       51.74      3.91 o 
   2   8  11       26.52       32.79      1.93 o 
   3   8  11        9.34       11.47      1.56 o 
   4   8  11       17.86       24.75      2.36 o 
   5   8  11        0.13        2.81      1.79 o 
   6   8  11       86.15       87.55      5.04 o 
   7   8  11       42.79       50.34      4.30 o 
   0   9  11        0.32        1.93      1.42 o 
   1   9  11        1.43        2.73      1.31 o 
   2   9  11        5.56        5.67      1.19 o 
   3   9  11       17.74       18.83      1.75 o 
   4   9  11        9.25       10.20      1.54 o 
   5   9  11        0.01       -0.24      1.64 o 
   6   9  11       21.56       28.66      4.09 o 
  -2  -3  12        1.31        1.65      1.46 o 
  -1  -3  12       35.97       36.53      3.15 o 
   0  -3  12        2.48        3.53      1.63 o 
   1  -3  12        2.33        0.16      1.49 o 
  -3  -2  12        1.62        0.52      1.75 o 
  -2  -2  12        1.98        0.40      1.40 o 
  -1  -2  12        1.67        2.28      1.44 o 
   0  -2  12        0.06        0.46      1.42 o 
   1  -2  12        4.72        1.77      1.53 o 
   2  -2  12       26.99       25.24      3.18 o 
   3  -2  12       17.56       20.10      2.48 o 
  -4  -1  12        2.14        0.63      1.73 o 
  -3  -1  12        1.48        2.12      1.39 o 
  -2  -1  12        1.75        0.60      1.33 o 
  -1  -1  12        4.16        2.93      1.40 o 
   0  -1  12        5.65        2.89      1.55 o 
   1  -1  12        3.97        4.18      1.51 o 
   2  -1  12        0.01        1.17      1.33 o 
   3  -1  12       45.46       57.11      3.54 o 
   4  -1  12       30.34       36.24      3.79 o 
  -4   0  12        0.03       -2.05      1.36 o 
  -3   0  12       15.02       14.90      2.31 o 
  -2   0  12        3.59        2.02      1.13 o 
  -1   0  12        2.37        5.12      1.12 o 
   0   0  12        5.04        5.32      1.33 o 
   1   0  12       44.15       44.26      2.93 o 
   2   0  12       38.74       32.55      2.68 o 
   3   0  12        0.08        0.69      1.81 o 
   4   0  12        6.62        9.22      2.33 o 
   5   0  12       12.06       19.19      3.05 o 
  -4   1  12       22.54       23.54      2.06 o 
  -3   1  12        6.65       10.47      1.64 o 
  -2   1  12        0.43       -0.26      0.98 o 
  -1   1  12       11.53        8.71      1.38 o 
   0   1  12        8.25       13.67      1.36 o 
   1   1  12        7.64        6.84      1.16 o 
   2   1  12       12.36       16.12      1.63 o 
   3   1  12       27.29       28.02      3.09 o 
   4   1  12        2.40       -0.67      1.53 o 
   5   1  12        8.18        8.60      2.43 o 
   6   1  12        3.22        2.01      1.87 o 
  -4   2  12        0.04        0.03      1.14 o 
  -3   2  12       56.99       63.47      3.35 o 
  -2   2  12        2.45        2.27      1.23 o 
  -1   2  12       18.86       16.38      1.59 o 
   0   2  12        9.37        8.67      1.22 o 
   1   2  12       10.09        7.35      1.27 o 
   2   2  12      149.18      152.04      4.23 o 
   3   2  12       17.62       18.97      2.94 o 
   4   2  12        0.54        2.59      1.72 o 
   5   2  12        6.67       10.42      2.39 o 
   6   2  12       56.07       61.27      6.97 o 
  -4   3  12       11.87        9.73      1.71 o 
  -3   3  12       11.60       11.48      1.53 o 
  -2   3  12       41.72       44.89      2.52 o 
  -1   3  12      137.86      139.17      4.50 o 
   0   3  12        3.71        2.92      1.14 o 
   1   3  12       98.74       98.67      3.28 o 
   2   3  12       10.04        7.53      1.34 o 
   3   3  12       22.38       22.26      2.54 o 
   4   3  12       21.65       26.15      4.79 o 
   5   3  12       21.60       19.72      2.88 o 
   6   3  12       22.62       28.41      3.39 o 
   7   3  12       16.88       18.45      3.06 o 
  -4   4  12       32.90       26.78      2.71 o 
  -3   4  12        5.52        4.07      2.15 o 
  -2   4  12        6.20        3.44      1.22 o 
  -1   4  12      202.26      224.08      5.99 o 
   0   4  12        9.64       11.82      1.46 o 
   1   4  12       21.60       21.27      1.76 o 
   2   4  12       64.50       61.37      2.88 o 
   3   4  12        6.70        3.92      1.28 o 
   4   4  12       26.76       23.75      2.86 o 
   5   4  12       58.62       64.19      4.28 o 
   6   4  12        6.72        5.29      2.96 o 
   7   4  12        0.64       -1.50      4.05 o 
  -3   5  12        0.88       -1.85      1.40 o 
  -2   5  12        3.15        2.30      1.05 o 
  -1   5  12       32.41       36.53      2.28 o 
   0   5  12        1.60        0.88      1.17 o 
   1   5  12       39.17       42.27      2.38 o 
   2   5  12        0.55       -0.86      0.98 o 
   3   5  12       55.54       53.03      2.57 o 
   4   5  12        3.11        1.71      1.59 o 
   5   5  12       14.82        6.83      2.11 o 
   6   5  12       19.12       23.80      4.86 o 
   7   5  12       64.02       59.55      4.55 o 
  -2   6  12        0.06       -0.80      1.82 o 
  -1   6  12        1.37        0.58      1.33 o 
   0   6  12        0.55        0.53      1.08 o 
   1   6  12       10.65        6.83      1.59 o 
   2   6  12       34.64       43.29      2.33 o 
   3   6  12       40.62       40.46      2.35 o 
   4   6  12        6.33        7.34      4.61 o 
   5   6  12       46.11       40.83      3.62 o 
   6   6  12        5.28        5.03      1.99 o 
   7   6  12        6.84        6.37      2.21 o 
  -1   7  12       17.32       20.17      1.66 o 
   0   7  12        0.01       -0.60      1.17 o 
   1   7  12        0.34       -0.20      0.87 o 
   2   7  12       12.24       14.59      1.89 o 
   3   7  12       22.80       27.96      2.64 o 
   4   7  12       23.37       25.82      3.51 o 
   5   7  12       14.22       15.26      3.74 o 
   6   7  12        0.11       -1.55      1.90 o 
   0   8  12       29.29       28.14      2.12 o 
   1   8  12        5.59        6.61      1.12 o 
   2   8  12        9.45       13.58      1.52 o 
   3   8  12       37.29       47.14      3.01 o 
   4   8  12       23.57       33.03      3.20 o 
   5   8  12        6.15        5.30      2.15 o 
  -1  -1  13        0.68       -0.44      1.79 o 
   0  -1  13       18.98       21.50      2.49 o 
   1  -1  13        5.95        6.12      1.80 o 
   2  -1  13        2.27        1.19      1.51 o 
  -2   0  13        0.00       -2.10      1.98 o 
  -1   0  13        6.00        7.25      2.11 o 
   0   0  13        0.03        0.80      1.35 o 
   1   0  13        5.39        6.21      1.75 o 
   2   0  13        0.02        3.07      1.56 o 
   3   0  13        1.49       -0.03      1.89 o 
  -2   1  13        8.05       11.48      1.82 o 
  -1   1  13       14.36       14.36      1.68 o 
   0   1  13       14.58       18.60      2.68 o 
   1   1  13       26.95       23.95      2.46 o 
   2   1  13        9.99       10.56      1.90 o 
   3   1  13       26.32       25.18      3.26 o 
   4   1  13        0.52       -0.27      1.89 o 
  -3   2  13       51.98       53.05      2.93 o 
  -2   2  13       75.31       82.72      4.77 o 
  -1   2  13       56.04       49.01      2.83 o 
   0   2  13      176.91      180.65      4.82 o 
   1   2  13       30.95       31.77      2.14 o 
   2   2  13        4.38        6.77      1.62 o 
   3   2  13       42.88       42.35      3.75 o 
   4   2  13        2.44        1.81      1.98 o 
   5   2  13       10.70       14.23      2.79 o 
  -2   3  13       11.62       10.59      1.90 o 
  -1   3  13        2.35        2.51      1.37 o 
   0   3  13        0.00        0.30      1.11 o 
   1   3  13        0.19        0.86      1.15 o 
   2   3  13        0.15        0.75      1.33 o 
   3   3  13       33.35       32.45      2.54 o 
   4   3  13        2.85        0.84      1.35 o 
   5   3  13        6.96        6.07      2.22 o 
  -2   4  13       13.91       13.76      1.74 o 
  -1   4  13        0.56       -0.98      1.14 o 
   0   4  13        3.53        1.11      1.28 o 
   1   4  13        4.94        6.55      1.37 o 
   2   4  13       56.06       57.69      2.74 o 
   3   4  13        8.08        8.13      1.70 o 
   4   4  13        7.57        6.41      1.67 o 
   5   4  13       32.94       26.39      3.35 o 
  -1   5  13       10.53        4.89      2.43 o 
   0   5  13        1.10        2.17      1.49 o 
   1   5  13        0.69        1.90      2.16 o 
   2   5  13        4.76        4.72      1.30 o 
   3   5  13        0.21        1.98      1.32 o 
   4   5  13        6.78        5.99      1.93 o 
   5   5  13        0.21       -2.05      2.12 o 
   0   6  13        0.80        3.05      1.34 o 
   1   6  13        5.77        8.28      1.67 o 
   2   6  13        2.18        0.51      1.55 o 
   3   6  13        0.92       -0.28      1.28 o 
   4   6  13        5.13        4.79      1.56 o 
   5   6  13        8.28       10.32      2.48 o 
   1   7  13       19.20       21.79      1.69 o 
   2   7  13        0.07       -0.83      1.21 o 
   3   7  13        4.01       10.11      2.45 o 
   4   7  13        6.54        5.73      1.63 o 
   1   3  14        2.07        2.78      1.56 o 
   2   3  14        3.16        3.96      1.64 o 
   1   4  14        4.59        0.24      2.69 o 
   2   4  14        1.98        2.94      1.54 o 
                                                 
